# Supplementary material for: 2,2′,4,4′-Tetra­methyl-7,7′-diazenediylbis(1,8-naphthyridin-1-ium) bis­(perchlorate)
Source: Acta Crystallogr Sect E Struct Rep Online. 2009 Jun 6;65(Pt 7):o1500. doi: 10.1107/S1600536809019485 (PMC2969279; doi:10.1107/S1600536809019485)
Supplement: Supplementary file 2 [file e-65-o1500-Isup2.hkl]

# 
# h,k,l, Fc-squared, Fo-squared, sigma(Fo-squared) and status flag 
# 
data_I
_shelx_title ' r81010e in P2(1)/n' 
_shelx_refln_list_code          4 
_shelx_F_calc_maximum      112.92 
_exptl_crystal_F_000       560.00 
_reflns_d_resolution_high  0.7648 
 
loop_ 
 _symmetry_equiv_pos_as_xyz 
 'x, y, z' 
 '-x+1/2, y+1/2, -z+1/2' 
 '-x, -y, -z' 
 'x-1/2, -y-1/2, z-1/2' 
 
_cell_length_a     8.2008 
_cell_length_b    13.0419 
_cell_length_c    11.1334 
_cell_angle_alpha  90.000 
_cell_angle_beta  102.633 
_cell_angle_gamma  90.000 
 
_shelx_F_squared_multiplier     1.000 
 
loop_ 
 _refln_index_h 
 _refln_index_k 
 _refln_index_l 
 _refln_F_squared_calc 
 _refln_F_squared_meas 
 _refln_F_squared_sigma 
 _refln_observed_status 
   2   0   0     1500.82     1587.71     30.26 o 
   4   0   0      138.31      130.17      6.11 o 
   6   0   0      104.96       90.26     11.38 o 
   8   0   0      472.50      521.48     23.30 o 
  10   0   0        7.77        4.67      4.01 o 
   1   1   0      163.77      138.60      3.75 o 
   3   1   0    10183.02    10780.72    127.12 o 
   4   1   0      560.65      558.42     13.94 o 
   5   1   0        7.07       13.51      6.49 o 
   6   1   0       27.27       30.93      6.76 o 
   7   1   0      169.18      166.77      6.78 o 
   8   1   0        0.84        7.77      5.55 o 
   9   1   0        0.21       -0.04      4.75 o 
  10   1   0       48.41       47.34     10.37 o 
   1   2   0     4898.82     4552.82     67.95 o 
   2   2   0    12609.93    12388.58    132.51 o 
   3   2   0      344.01      406.64      9.56 o 
   4   2   0     3844.44     3784.39     87.38 o 
   5   2   0     2627.07     2834.85     66.04 o 
   6   2   0      853.18      992.04     37.12 o 
   7   2   0       82.60       82.90     10.11 o 
   8   2   0      183.31      195.34      6.68 o 
   9   2   0        0.01        0.28      7.00 o 
  10   2   0      123.41      118.35      7.87 o 
   1   3   0      656.55      526.86      5.90 o 
   2   3   0     2378.40     2158.01     27.24 o 
   3   3   0      590.53      671.25     15.38 o 
   4   3   0     2143.45     2214.29     46.87 o 
   5   3   0     1608.52     1632.07     39.13 o 
   6   3   0       48.55       50.79      5.02 o 
   7   3   0      369.40      382.44     21.82 o 
   8   3   0      104.22      110.99     15.34 o 
   9   3   0        7.44        3.88      4.02 o 
  10   3   0       45.39       39.66      8.95 o 
   1   4   0       89.31      144.47      3.57 o 
   2   4   0      340.08      405.26      3.46 o 
   3   4   0      457.51      448.19      9.49 o 
   4   4   0      257.09      255.60      9.06 o 
   5   4   0      763.31      936.86     35.38 o 
   6   4   0      258.81      250.16     20.39 o 
   7   4   0      568.26      568.67     17.64 o 
   8   4   0       19.30       25.59      5.24 o 
   9   4   0       63.02       34.82      7.53 o 
  10   4   0      142.71      108.51     12.91 o 
   1   5   0      560.50      435.41      3.68 o 
   2   5   0      380.15      342.48      4.63 o 
   3   5   0     1238.82     1366.48     35.56 o 
   4   5   0        5.01       22.19      4.59 o 
   5   5   0      853.85      858.21     36.13 o 
   6   5   0      310.76      319.89      9.95 o 
   7   5   0      395.05      374.06     12.81 o 
   8   5   0      418.53      399.38     17.43 o 
   9   5   0        0.03       -2.55      2.55 o 
   0   6   0     4302.59     4540.36     87.21 o 
   1   6   0     1367.10     1476.40     19.04 o 
   2   6   0      255.00      325.48      7.03 o 
   3   6   0      440.40      385.39      7.30 o 
   4   6   0       91.38       88.20      5.70 o 
   5   6   0      341.05      286.61     11.04 o 
   6   6   0       43.64       38.83      6.65 o 
   7   6   0        2.27        3.19      4.12 o 
   8   6   0       88.79       89.93      6.35 o 
   9   6   0       78.75       83.34      8.58 o 
   1   7   0      528.31      594.11     13.89 o 
   2   7   0       61.11       99.28      6.68 o 
   3   7   0      494.37      440.41      7.67 o 
   4   7   0      429.08      427.75     17.95 o 
   5   7   0      457.93      438.30     16.44 o 
   6   7   0        4.18        8.68      6.62 o 
   7   7   0      372.10      338.64      9.60 o 
   8   7   0       16.37       23.52      9.48 o 
   9   7   0       41.14       29.35      8.39 o 
   0   8   0      106.55      158.04      3.72 o 
   1   8   0      191.44      224.08      4.00 o 
   2   8   0      277.78      247.08      9.97 o 
   3   8   0     2439.40     2408.54     56.15 o 
   4   8   0        3.04        6.82      2.48 o 
   5   8   0     1264.03     1226.24     36.66 o 
   6   8   0       64.02       56.28      7.16 o 
   7   8   0       15.56       14.04      3.25 o 
   8   8   0       13.68        4.83      6.54 o 
   9   8   0      223.04      221.93     26.80 o 
   1   9   0      290.69      277.72     12.92 o 
   2   9   0      164.81      164.10      4.26 o 
   3   9   0      552.75      578.34     14.71 o 
   4   9   0       29.85       47.95      7.43 o 
   5   9   0      444.05      442.75     12.82 o 
   6   9   0        2.72        3.69      2.06 o 
   7   9   0      667.52      658.08     45.64 o 
   8   9   0        1.82        4.57      7.28 o 
   0  10   0      117.08      147.78     10.22 o 
   1  10   0      160.45      179.06      6.65 o 
   2  10   0       64.39       56.49      3.21 o 
   3  10   0     1084.19     1143.06     33.78 o 
   4  10   0      272.37      275.55      7.95 o 
   5  10   0     1393.54     1393.99     49.03 o 
   6  10   0       58.46       68.73     37.09 o 
   7  10   0      129.87      119.62     18.36 o 
   8  10   0        3.19        5.94      3.43 o 
   1  11   0      531.94      552.74     16.90 o 
   2  11   0      176.42      149.52      5.25 o 
   3  11   0      115.34      107.28     12.26 o 
   4  11   0      257.83      250.33      9.82 o 
   5  11   0      550.42      559.23     26.29 o 
   6  11   0       53.63       49.75     11.92 o 
   7  11   0      149.34      139.11     14.74 o 
   0  12   0      207.58      181.82      6.51 o 
   1  12   0      164.66      141.42      5.44 o 
   2  12   0      345.10      294.46      8.75 o 
   3  12   0     1409.73     1376.17     46.32 o 
   4  12   0       76.45       64.41     12.55 o 
   5  12   0       33.57       39.39     22.61 o 
   6  12   0        2.62        7.49     11.12 o 
   7  12   0        4.10        3.23      8.81 o 
   1  13   0     1617.56     1625.97     42.55 o 
   2  13   0       20.59       29.46      4.31 o 
   3  13   0        3.83        2.63      1.69 o 
   4  13   0      110.68      126.24     12.42 o 
   5  13   0       10.84       15.96     13.42 o 
   6  13   0       10.92       11.95     15.21 o 
   0  14   0      160.42      174.49     20.58 o 
   1  14   0      389.72      369.60     15.88 o 
   2  14   0      113.53      105.17     10.62 o 
   3  14   0      238.86      254.90     15.62 o 
   4  14   0       38.76       26.42      6.47 o 
   5  14   0      101.38       88.97     26.03 o 
   1  15   0      182.75      204.57     12.37 o 
   2  15   0      199.82      218.05     14.02 o 
   3  15   0       57.74       41.90     12.41 o 
   4  15   0        0.03       -2.01     17.76 o 
   1  16   0       45.00       49.05     15.54 o 
   2  16   0       87.37      106.56      7.05 o 
   3  16   0      207.20      193.37     26.52 o 
  -9   0   1      609.73      669.92     57.58 o 
  -7   0   1      133.01      127.02     18.49 o 
  -5   0   1      520.67      531.17     35.15 o 
  -3   0   1      126.75      204.49      4.98 o 
  -1   0   1      668.07      664.71     13.09 o 
   1   0   1     1298.24     1143.18      7.05 o 
   3   0   1      303.10      288.60      5.22 o 
   5   0   1        0.14        1.56      8.74 o 
   7   0   1      537.32      645.41     29.05 o 
   9   0   1      213.67      226.40     28.10 o 
 -10   1   1       46.81       29.22      7.79 o 
  -9   1   1      126.88      139.74      9.64 o 
  -8   1   1       75.97       75.30      6.44 o 
  -7   1   1       90.41       89.90      9.95 o 
  -6   1   1        0.79       11.92      9.65 o 
  -5   1   1       15.20       21.29      6.94 o 
  -4   1   1       93.33       94.23      4.97 o 
  -3   1   1       51.68      131.18      4.47 o 
  -2   1   1    12749.92    12729.81    145.01 o 
  -1   1   1      123.28       95.01      3.94 o 
   0   1   1       44.11       30.71      1.33 o 
   1   1   1      152.43      122.80      1.79 o 
   2   1   1     2987.76     3053.67     20.49 o 
   3   1   1     1793.88     2002.11     48.58 o 
   4   1   1      239.20      263.93      6.54 o 
   5   1   1        2.87        4.72      6.23 o 
   6   1   1       33.25       26.56      3.84 o 
   7   1   1       25.59       21.49      3.18 o 
   8   1   1       17.16       20.33      8.99 o 
   9   1   1      149.01      183.74     10.66 o 
  10   1   1       24.63       20.59      5.83 o 
 -10   2   1      114.62      104.47      8.49 o 
  -9   2   1        3.18        0.79      2.95 o 
  -8   2   1        4.85        4.61      2.33 o 
  -7   2   1      805.89      886.56     24.57 o 
  -6   2   1      166.21      153.04      5.29 o 
  -5   2   1     1226.41     1408.33     26.41 o 
  -4   2   1      804.97      893.10     21.58 o 
  -3   2   1      223.92      262.82      3.87 o 
  -2   2   1      242.76      258.93      3.17 o 
  -1   2   1     3992.27     3625.71     46.16 o 
   0   2   1      485.49      412.37      5.25 o 
   1   2   1     6424.51     6338.87    102.32 o 
   2   2   1       12.97        6.41      1.35 o 
   3   2   1      251.70      252.99      5.20 o 
   4   2   1      409.71      436.61      9.93 o 
   5   2   1      709.29      740.04     18.76 o 
   6   2   1      157.86      159.04      8.81 o 
   7   2   1      199.88      208.87     13.29 o 
   8   2   1       46.17       54.67     14.72 o 
   9   2   1      157.47      174.47     16.45 o 
  10   2   1       11.86       11.03      3.99 o 
 -10   3   1       61.91       47.61      7.46 o 
  -9   3   1      183.84      218.07     15.88 o 
  -8   3   1     1616.55     1740.20     57.10 o 
  -7   3   1      385.40      379.94     11.38 o 
  -6   3   1     2325.91     2399.43     98.80 o 
  -5   3   1      623.17      734.36     17.26 o 
  -4   3   1      470.04      485.12     13.88 o 
  -3   3   1      143.79       73.37      3.92 o 
  -2   3   1      252.61      290.91      3.89 o 
  -1   3   1     3237.08     3336.96     25.40 o 
   0   3   1     4139.21     3655.20     34.74 o 
   1   3   1      750.28      751.33      8.82 o 
   2   3   1      148.24      140.37      1.79 o 
   3   3   1       58.38       44.03      3.95 o 
   4   3   1      102.11       84.68      3.66 o 
   5   3   1      321.63      378.51     14.29 o 
   6   3   1      353.36      343.94     10.25 o 
   7   3   1      173.71      170.85      7.90 o 
   8   3   1      977.54     1061.73     30.91 o 
   9   3   1      196.33      228.15     12.15 o 
  10   3   1      229.96      238.92     22.73 o 
 -10   4   1      289.50      263.95     27.42 o 
  -9   4   1      651.90      628.20     26.72 o 
  -8   4   1      248.84      251.69      9.36 o 
  -7   4   1       63.77       74.25      5.65 o 
  -6   4   1     1127.38     1127.30     32.13 o 
  -5   4   1      302.08      329.82     13.08 o 
  -4   4   1        0.82        4.60      3.01 o 
  -3   4   1        0.05        1.31      2.38 o 
  -2   4   1      141.07      165.66      3.16 o 
  -1   4   1     1802.71     1796.75     15.32 o 
   0   4   1       17.83       16.51      0.94 o 
   1   4   1      279.59      264.57      4.19 o 
   2   4   1     1111.73      996.74     12.10 o 
   3   4   1      241.84      229.79      7.30 o 
   4   4   1      152.75      148.07     12.90 o 
   5   4   1       69.12       67.89      6.08 o 
   6   4   1      552.47      593.21     17.70 o 
   7   4   1      797.98      901.30     20.76 o 
   8   4   1       51.20       65.30      6.27 o 
   9   4   1      150.55      123.28     10.39 o 
 -10   5   1        1.86        3.67      3.47 o 
  -9   5   1        5.30        7.15      5.44 o 
  -8   5   1      989.61      973.90     29.09 o 
  -7   5   1       30.95       34.01      4.97 o 
  -6   5   1      327.81      305.07      8.13 o 
  -5   5   1      211.04      208.30      9.10 o 
  -4   5   1       14.37       10.46      1.56 o 
  -3   5   1     4244.55     4249.78    127.33 o 
  -2   5   1     1181.27     1214.50     17.54 o 
  -1   5   1       47.10       47.97      0.81 o 
   0   5   1      152.24      106.62      1.31 o 
   1   5   1      273.05      281.64      3.62 o 
   2   5   1     1250.39     1295.40     19.80 o 
   3   5   1     1751.80     1839.84     47.68 o 
   4   5   1       51.73       54.07      6.20 o 
   5   5   1     2468.71     2743.37     80.02 o 
   6   5   1      266.19      227.60     10.03 o 
   7   5   1       28.73       27.60      3.44 o 
   8   5   1      431.12      447.58     18.34 o 
   9   5   1       31.45       31.84      9.97 o 
  -9   6   1       11.86       15.52      3.52 o 
  -8   6   1       16.62       18.58      7.25 o 
  -7   6   1       26.47       30.65      4.32 o 
  -6   6   1        2.78        3.35      5.35 o 
  -5   6   1       64.69       73.28     10.68 o 
  -4   6   1      765.27      714.70     25.90 o 
  -3   6   1       36.89       35.22      3.07 o 
  -2   6   1      140.94      190.38      4.28 o 
  -1   6   1      697.02      770.36     12.63 o 
   0   6   1       22.65       22.37      0.89 o 
   1   6   1      474.27      599.87     10.72 o 
   2   6   1      203.01      300.39      7.33 o 
   3   6   1      261.85      254.06      5.93 o 
   4   6   1     1033.25      977.36     40.68 o 
   5   6   1      113.25      119.00      6.05 o 
   6   6   1      128.11      117.78     13.17 o 
   7   6   1      197.86      223.97     10.97 o 
   8   6   1       36.02       24.14      7.06 o 
   9   6   1       23.31       12.76      6.37 o 
  -9   7   1       42.59       78.74     31.73 o 
  -8   7   1       20.32       10.08      8.45 o 
  -7   7   1        0.42        2.94      7.42 o 
  -6   7   1      810.56      781.70     28.12 o 
  -5   7   1      100.11      106.75     19.65 o 
  -4   7   1        4.35        8.26      4.53 o 
  -3   7   1      503.80      483.92      9.38 o 
  -2   7   1       48.23       45.08      2.89 o 
  -1   7   1     1992.41     2223.62     43.18 o 
   0   7   1      524.57      636.86     13.56 o 
   1   7   1      679.61      706.76     16.37 o 
   2   7   1      346.02      310.80      7.65 o 
   3   7   1      868.31      889.73     21.72 o 
   4   7   1       19.54       19.83      2.54 o 
   5   7   1      382.82      377.14     12.02 o 
   6   7   1      497.21      443.56     11.05 o 
   7   7   1        7.13        5.18      4.84 o 
   8   7   1      122.52      117.91     10.54 o 
   9   7   1       90.21       94.17     17.31 o 
  -9   8   1      106.70      130.13     21.26 o 
  -8   8   1       55.22       51.55      5.97 o 
  -7   8   1       12.38       12.53      5.37 o 
  -6   8   1       59.34       56.30      5.61 o 
  -5   8   1       76.24       71.10      8.55 o 
  -4   8   1      223.22      218.50     33.11 o 
  -3   8   1      958.85     1078.83     28.21 o 
  -2   8   1       51.48       36.51      3.23 o 
  -1   8   1        5.47        5.82      1.27 o 
   0   8   1      145.06      146.56      3.18 o 
   1   8   1       48.40       60.92      4.77 o 
   2   8   1       95.10       91.16      4.05 o 
   3   8   1      339.93      342.42     12.96 o 
   4   8   1     1255.24     1160.25     32.70 o 
   5   8   1       37.18       32.57      4.37 o 
   6   8   1      215.73      205.55     10.20 o 
   7   8   1      121.35      136.09     15.47 o 
   8   8   1        0.02       11.54      8.74 o 
  -8   9   1      111.43      111.31     12.95 o 
  -7   9   1        0.83        6.10      6.37 o 
  -6   9   1        8.82        6.02     10.78 o 
  -5   9   1      204.12      223.20     12.31 o 
  -4   9   1       20.57       21.12      8.99 o 
  -3   9   1       75.67       94.87      4.70 o 
  -2   9   1        2.70        9.54      1.33 o 
  -1   9   1       70.22       68.83      4.19 o 
   0   9   1       27.81       27.28      2.41 o 
   1   9   1      185.24      174.37      7.93 o 
   2   9   1      485.96      472.44     17.50 o 
   3   9   1      161.61      158.47      4.15 o 
   4   9   1        2.97        2.12      1.13 o 
   5   9   1       46.41       37.69      6.39 o 
   6   9   1       49.55       49.88     11.96 o 
   7   9   1       25.97       17.32      8.08 o 
   8   9   1       42.78       30.23      9.02 o 
  -8  10   1       53.02       29.99     11.50 o 
  -7  10   1       72.49       55.11      8.08 o 
  -6  10   1      138.24      138.26     15.72 o 
  -5  10   1       61.12       56.82      9.90 o 
  -4  10   1      296.89      363.80     31.50 o 
  -3  10   1      168.03      170.10     15.05 o 
  -2  10   1      388.20      393.07     17.11 o 
  -1  10   1       10.88        8.18      3.54 o 
   0  10   1      341.53      332.69     13.84 o 
   1  10   1       14.55       13.50      1.76 o 
   2  10   1      166.80      176.92      7.84 o 
   3  10   1       12.20       18.67      3.81 o 
   4  10   1      519.49      511.41     13.05 o 
   5  10   1        6.84        4.34      3.24 o 
   6  10   1       94.66       77.05     29.94 o 
   7  10   1       13.68       12.71      7.05 o 
   8  10   1        0.37        1.44      4.27 o 
  -8  11   1        3.00        8.98     44.73 o 
  -7  11   1       92.10       91.26     26.15 o 
  -6  11   1       17.71       -2.55     22.42 o 
  -5  11   1        8.02        4.79      2.00 o 
  -4  11   1      129.30      103.80      5.87 o 
  -3  11   1       42.02       48.37      6.62 o 
  -2  11   1       52.23       55.93      5.72 o 
  -1  11   1        0.01        2.10      0.99 o 
   0  11   1      215.26      218.17      6.39 o 
   1  11   1        0.53        1.55      1.25 o 
   2  11   1      475.69      522.87     15.05 o 
   3  11   1      125.42      135.09     14.63 o 
   4  11   1       18.11       12.49      2.79 o 
   5  11   1        2.85        3.38      1.62 o 
   6  11   1       17.55       18.77     14.13 o 
   7  11   1        3.72        4.44      5.84 o 
  -7  12   1        5.56       10.37      8.35 o 
  -6  12   1       79.98       91.81     10.09 o 
  -5  12   1        2.00       -2.50     20.36 o 
  -4  12   1      311.56      315.72     11.99 o 
  -3  12   1       12.06        4.92      2.00 o 
  -2  12   1       13.96       20.87      3.61 o 
  -1  12   1       13.87        8.66      3.75 o 
   0  12   1        5.48        5.53      1.04 o 
   1  12   1        2.26        6.21      1.89 o 
   2  12   1       17.95       34.71      4.96 o 
   3  12   1       54.36       27.36     12.26 o 
   4  12   1      357.10      441.01     17.93 o 
   5  12   1       72.39       55.18     11.52 o 
   6  12   1       32.51       18.75      6.77 o 
   7  12   1        0.60        4.26     10.71 o 
  -6  13   1       59.99       60.14      9.63 o 
  -5  13   1      114.46      105.62     30.84 o 
  -4  13   1        0.01       -2.91      9.97 o 
  -3  13   1       84.74       81.12     11.48 o 
  -2  13   1      189.32      194.82      6.88 o 
  -1  13   1       43.96       61.99      7.10 o 
   0  13   1        2.82        3.83      1.36 o 
   1  13   1       21.79       23.03      2.87 o 
   2  13   1       73.60      102.15     15.74 o 
   3  13   1       55.31       64.37      6.04 o 
   4  13   1        1.43        7.62      5.79 o 
   5  13   1        8.04       13.66      4.84 o 
   6  13   1      104.89      109.56     14.07 o 
  -5  14   1       64.56       73.90     16.07 o 
  -4  14   1       80.91       93.90      7.70 o 
  -3  14   1       71.44       58.21     11.30 o 
  -2  14   1        4.66        3.05      1.53 o 
  -1  14   1      144.58      150.14      7.88 o 
   0  14   1        7.78       11.29      2.03 o 
   1  14   1       12.75       23.01      4.60 o 
   2  14   1        0.04        0.43      2.06 o 
   3  14   1       32.74       33.00      6.99 o 
   4  14   1       15.39       14.08      4.40 o 
   5  14   1        3.41        5.08      3.10 o 
  -4  15   1      225.43      245.66     14.24 o 
  -3  15   1      250.55      216.00     35.69 o 
  -2  15   1       12.68       14.69      3.36 o 
  -1  15   1        0.55        1.22      1.25 o 
   0  15   1      142.21      136.70      9.73 o 
   1  15   1        5.33        4.80      2.69 o 
   2  15   1      117.31      130.48      8.55 o 
   3  15   1      107.32      137.35      9.87 o 
   4  15   1        1.13        3.58      2.59 o 
  -3  16   1        0.53       -1.17     16.27 o 
  -2  16   1        5.96        6.55      4.15 o 
   1  16   1       88.88      112.42      6.25 o 
   2  16   1        3.16        2.80      2.25 o 
   3  16   1        4.28        1.55      1.66 o 
 -10   0   2        5.90        9.34      3.65 o 
  -8   0   2      658.47      679.63     30.68 o 
  -6   0   2      524.32      537.66     34.48 o 
  -4   0   2      102.88       76.70      9.72 o 
  -2   0   2     3798.83     3777.91    191.54 o 
   2   0   2     9963.60     9238.26     95.77 o 
   4   0   2      613.32      711.93     22.24 o 
   6   0   2       96.64      133.93     22.01 o 
   8   0   2      362.17      364.28     19.69 o 
 -10   1   2       82.49       91.27     12.57 o 
  -9   1   2        1.04        0.15      2.79 o 
  -8   1   2        0.82        3.56      3.87 o 
  -7   1   2      266.24      244.61     11.08 o 
  -6   1   2      316.20      305.96     15.11 o 
  -5   1   2        3.74        1.14      3.12 o 
  -4   1   2      784.59      766.05     23.53 o 
  -3   1   2     1567.34     1586.83     22.12 o 
  -2   1   2     9904.60    10180.86    137.61 o 
  -1   1   2      397.74      398.26      6.26 o 
   0   1   2     1547.27     1624.16     28.70 o 
   1   1   2      230.94      256.71      7.10 o 
   2   1   2      139.25      175.37      2.32 o 
   3   1   2       25.08       29.95      1.30 o 
   4   1   2       97.67      104.86      3.00 o 
   5   1   2      436.36      412.66     11.13 o 
   6   1   2      144.16      148.89      4.11 o 
   7   1   2       66.23       56.46      9.29 o 
   8   1   2        1.97        8.24      6.09 o 
   9   1   2       22.36       24.92      5.52 o 
 -10   2   2       59.34       56.61     11.31 o 
  -9   2   2       39.23       40.31      7.54 o 
  -8   2   2      519.94      550.75     19.55 o 
  -7   2   2       13.39       22.62      3.99 o 
  -6   2   2      945.67      953.89     39.88 o 
  -5   2   2      742.19      921.11     18.47 o 
  -4   2   2     2594.76     2532.86     65.60 o 
  -3   2   2     4130.64     4299.62     58.34 o 
  -2   2   2      161.93      130.88      3.23 o 
  -1   2   2        8.64        7.27      0.86 o 
   0   2   2     9688.71     9296.67    135.92 o 
   1   2   2       17.41       22.97      1.88 o 
   2   2   2      388.82      334.39      3.21 o 
   3   2   2      496.16      497.11      8.94 o 
   4   2   2       61.52       46.44      3.67 o 
   5   2   2        7.09       14.40      5.91 o 
   6   2   2      317.72      333.83      9.90 o 
   7   2   2        7.29       10.22      3.28 o 
   8   2   2      472.38      533.45     18.89 o 
   9   2   2        1.30        3.70      3.92 o 
 -10   3   2      145.50      157.94     17.92 o 
  -9   3   2       22.60       16.12      7.40 o 
  -8   3   2       87.63       77.92     12.24 o 
  -7   3   2        7.84       12.33      1.99 o 
  -6   3   2      148.13      158.38     10.29 o 
  -5   3   2        7.94       19.01      8.22 o 
  -4   3   2     1610.15     1619.12     44.33 o 
  -3   3   2      103.23      112.29      2.64 o 
  -2   3   2     3844.60     3582.05     22.40 o 
  -1   3   2       21.18       31.83      0.90 o 
   0   3   2      136.86      130.35      2.51 o 
   1   3   2     6657.01     6290.31     87.68 o 
   2   3   2       75.58       83.27      1.62 o 
   3   3   2        4.42        2.83      1.01 o 
   4   3   2      125.42      128.97      7.66 o 
   5   3   2      115.45      119.92     14.60 o 
   6   3   2      293.15      288.96     10.41 o 
   7   3   2       71.58       58.06      8.43 o 
   8   3   2        7.70        9.38      6.09 o 
   9   3   2       75.39       80.64      9.36 o 
 -10   4   2      110.07       88.89     10.98 o 
  -9   4   2        1.96        4.36      4.19 o 
  -8   4   2       20.01       18.30      7.83 o 
  -7   4   2       20.37       20.67      3.18 o 
  -6   4   2      446.11      451.00     13.86 o 
  -5   4   2      332.49      409.14     22.00 o 
  -4   4   2      601.21      556.71     13.49 o 
  -3   4   2      504.18      539.49     12.69 o 
  -2   4   2     2716.24     2577.49     33.59 o 
  -1   4   2        0.05        5.17      0.94 o 
   0   4   2      380.18      382.24      5.63 o 
   1   4   2      131.34       98.96      1.69 o 
   2   4   2        3.58        4.86      0.65 o 
   3   4   2      794.49      817.45     21.27 o 
   4   4   2      306.70      306.84      7.52 o 
   5   4   2        6.77        3.86      2.65 o 
   6   4   2       54.02       79.51      9.99 o 
   7   4   2        2.40        8.11      6.33 o 
   8   4   2      140.19      126.50      8.86 o 
   9   4   2       10.33        3.61      3.29 o 
 -10   5   2       33.74       28.86      9.78 o 
  -9   5   2       16.70       12.24      7.23 o 
  -8   5   2      579.17      556.71     23.38 o 
  -7   5   2      309.02      277.91     10.74 o 
  -6   5   2        5.47        6.97      2.05 o 
  -5   5   2      393.51      390.86     10.39 o 
  -4   5   2     1292.53     1244.46     22.64 o 
  -3   5   2        4.06        9.43      1.96 o 
  -2   5   2     2410.79     2251.22     27.25 o 
  -1   5   2      448.60      407.99      4.87 o 
   0   5   2      768.94      798.49     11.86 o 
   1   5   2      566.15      543.87     10.83 o 
   2   5   2        3.49        1.91      0.94 o 
   3   5   2      104.05      104.08      7.81 o 
   4   5   2      159.95      148.80      7.12 o 
   5   5   2      504.47      497.28     13.02 o 
   6   5   2      234.23      254.96      8.63 o 
   7   5   2      301.83      275.78     19.97 o 
   8   5   2      107.09      113.33      9.60 o 
   9   5   2      263.44      278.69     14.97 o 
  -9   6   2       86.20       88.93     10.89 o 
  -8   6   2        6.82        7.93      3.69 o 
  -7   6   2       90.85       91.03      5.26 o 
  -6   6   2      221.52      221.09      6.83 o 
  -5   6   2      236.98      203.53     10.51 o 
  -4   6   2      283.74      293.04     13.51 o 
  -3   6   2       94.61       79.36      5.77 o 
  -2   6   2       58.02       53.16      2.13 o 
  -1   6   2      120.89      151.00      2.77 o 
   0   6   2        0.09        2.33      0.63 o 
   1   6   2      682.96      685.05     20.79 o 
   2   6   2      924.84     1030.70     26.68 o 
   3   6   2     1968.41     2006.03     40.01 o 
   4   6   2       15.95       25.80      3.11 o 
   5   6   2      866.26      884.29     22.97 o 
   6   6   2      184.29      176.86     12.32 o 
   7   6   2      116.06      119.56     14.57 o 
   8   6   2       71.99       70.40      8.20 o 
   9   6   2        6.39        8.96      3.94 o 
  -9   7   2        0.04        0.31      5.53 o 
  -8   7   2       61.99       58.83      8.95 o 
  -7   7   2      381.27      373.17     17.19 o 
  -6   7   2       57.41       60.15      5.14 o 
  -5   7   2      247.83      266.00      8.62 o 
  -4   7   2      369.95      374.21     16.28 o 
  -3   7   2      325.65      362.92      6.49 o 
  -2   7   2      120.69      114.87      7.28 o 
  -1   7   2      886.66      916.62     23.82 o 
   0   7   2     1064.99     1072.50     29.53 o 
   1   7   2     1288.25     1277.69     32.92 o 
   2   7   2      659.87      683.62     24.49 o 
   3   7   2       90.10       79.14      3.75 o 
   4   7   2      567.78      537.79     15.98 o 
   5   7   2       38.28       33.87      4.62 o 
   6   7   2      502.88      505.88     16.54 o 
   7   7   2      301.78      288.32     14.35 o 
   8   7   2        2.17        1.39      2.26 o 
   9   7   2       30.25       21.33     13.61 o 
  -9   8   2      123.59      129.85     13.56 o 
  -8   8   2        1.05        2.17      7.50 o 
  -7   8   2       37.11       36.71      7.46 o 
  -6   8   2        0.68        2.83      6.24 o 
  -5   8   2      848.58      867.78     43.13 o 
  -4   8   2       16.84       19.93      4.08 o 
  -3   8   2     1996.12     1981.05     52.11 o 
  -2   8   2      483.73      459.84     13.75 o 
  -1   8   2      193.56      174.98      5.26 o 
   0   8   2        1.34        2.52      1.04 o 
   1   8   2      117.88      130.83      6.43 o 
   2   8   2       59.69       54.68      2.82 o 
   3   8   2      630.79      625.18     23.02 o 
   4   8   2        0.06        4.86      1.78 o 
   5   8   2      575.10      542.67     13.78 o 
   6   8   2       26.08       20.78      7.66 o 
   7   8   2        0.32        1.01     25.66 o 
   8   8   2       40.84       41.81     12.55 o 
  -8   9   2        9.20       14.22      6.55 o 
  -7   9   2      178.44      185.76      9.11 o 
  -6   9   2       62.83       56.21      8.30 o 
  -5   9   2      593.09      580.08     15.97 o 
  -4   9   2        1.63        7.22      8.70 o 
  -3   9   2      131.90      115.62      5.07 o 
  -2   9   2       30.35       31.04      5.21 o 
  -1   9   2      377.84      397.32     11.05 o 
   0   9   2      186.72      181.58      8.31 o 
   1   9   2       73.21       78.43      5.37 o 
   2   9   2       89.09       81.23      5.08 o 
   3   9   2      167.10      168.52     21.80 o 
   4   9   2       97.50       86.54      5.16 o 
   5   9   2      151.19      129.97      8.48 o 
   6   9   2       12.64        7.21      3.19 o 
   7   9   2      119.17      101.74     19.40 o 
   8   9   2        1.85        3.36      6.52 o 
  -8  10   2       69.02       54.26     12.38 o 
  -7  10   2      146.80      145.33      8.99 o 
  -6  10   2       48.09       54.80      9.32 o 
  -5  10   2      321.46      315.43     13.00 o 
  -4  10   2      129.48      119.05      8.27 o 
  -3  10   2      935.75      966.18     29.63 o 
  -2  10   2       13.72       12.13      4.28 o 
  -1  10   2      123.84      110.60      2.72 o 
   0  10   2       97.10       89.99      1.64 o 
   1  10   2        0.15        0.03      1.04 o 
   2  10   2       12.99       14.01      2.40 o 
   3  10   2      830.85      907.21     25.50 o 
   4  10   2       41.45       42.39      6.75 o 
   5  10   2      316.52      294.54     12.90 o 
   6  10   2        7.19       10.17      7.69 o 
   7  10   2       13.06       10.63      3.29 o 
  -8  11   2        5.58        6.13      7.79 o 
  -7  11   2      307.38      320.48     22.28 o 
  -6  11   2        8.05        4.80      4.45 o 
  -5  11   2      194.64      189.10     25.97 o 
  -4  11   2      337.25      352.56     20.18 o 
  -3  11   2       13.53        9.05      2.72 o 
  -2  11   2      321.73      301.36     16.27 o 
  -1  11   2        0.10        2.38      2.18 o 
   0  11   2      115.49      111.80     10.17 o 
   1  11   2      517.32      532.53     15.28 o 
   2  11   2      154.51      136.22      4.49 o 
   3  11   2       29.10       18.53      4.22 o 
   4  11   2       17.01       15.32      3.26 o 
   5  11   2       68.63       52.91      8.05 o 
   6  11   2        4.41        3.08      3.71 o 
   7  11   2       74.09       68.66     23.23 o 
  -7  12   2        1.12        0.22      3.65 o 
  -6  12   2        9.23       16.85      8.90 o 
  -5  12   2      304.92      303.49     22.30 o 
  -4  12   2        0.07        1.83      3.81 o 
  -3  12   2      284.59      289.87     14.01 o 
  -2  12   2        4.95        2.45      2.57 o 
  -1  12   2      929.03      955.49     22.15 o 
   0  12   2       48.51       51.95      7.27 o 
   1  12   2      134.86      130.80     13.65 o 
   2  12   2      188.42      183.13     10.24 o 
   3  12   2      151.45      148.25      6.15 o 
   4  12   2       57.20       44.75      8.28 o 
   5  12   2       91.93       75.30      9.44 o 
   6  12   2        0.18        1.54      7.40 o 
  -6  13   2        6.97       23.59     27.53 o 
  -5  13   2       39.22       46.30     16.59 o 
  -4  13   2       74.52       88.37      9.75 o 
  -3  13   2        0.01        1.14      1.76 o 
  -2  13   2       55.39       54.32     11.42 o 
  -1  13   2      106.78      103.09     12.33 o 
   0  13   2      112.39      102.55      4.15 o 
   1  13   2      699.12      723.54     23.32 o 
   2  13   2       86.08      120.30     15.73 o 
   3  13   2      331.96      336.58     17.97 o 
   4  13   2      295.46      340.05     20.21 o 
   5  13   2        1.65        4.31      2.16 o 
   6  13   2      146.43      138.24     21.74 o 
  -5  14   2       75.45       75.27      7.51 o 
  -4  14   2        7.11        0.70      6.31 o 
  -3  14   2      197.34      218.93     11.97 o 
  -2  14   2       15.24       11.70      5.77 o 
  -1  14   2      236.87      187.11     10.26 o 
   0  14   2        3.62       11.81      2.23 o 
   1  14   2       48.89       51.29     15.55 o 
   2  14   2       66.25       78.04     12.76 o 
   3  14   2      140.23      121.19      9.68 o 
   4  14   2        1.06        2.17      1.95 o 
   5  14   2       44.03       23.76      8.89 o 
  -4  15   2        1.09        4.91     12.34 o 
  -3  15   2        8.35        1.58     13.50 o 
  -2  15   2       49.05       52.98      8.76 o 
  -1  15   2       39.25       38.49      9.69 o 
   0  15   2        9.72        5.69      2.15 o 
   1  15   2      301.80      297.32     18.13 o 
   2  15   2       33.08       47.03     10.39 o 
   3  15   2       18.07       11.71      3.75 o 
   4  15   2      161.17      188.95     25.88 o 
  -3  16   2       85.47       94.83     17.59 o 
  -2  16   2        6.86       12.78      4.53 o 
   0  16   2      101.66      121.57      9.49 o 
   1  16   2        0.49        1.20      2.17 o 
   2  16   2       48.80       56.06     13.40 o 
  -9   0   3      228.76      259.83     50.00 o 
  -7   0   3     1274.70     1321.21     48.67 o 
  -5   0   3     2375.50     2188.28     63.01 o 
  -3   0   3     1019.45     1020.96     33.73 o 
  -1   0   3      967.05      760.27     20.00 o 
   1   0   3     6736.21     6204.35    108.56 o 
   3   0   3      385.73      364.96      8.81 o 
   5   0   3     2397.39     2731.39     80.00 o 
   7   0   3      480.31      489.05     40.71 o 
   9   0   3      187.92      221.20     45.64 o 
 -10   1   3        0.06        2.12      2.47 o 
  -9   1   3      166.24      151.83      7.92 o 
  -8   1   3        6.42        3.70      3.15 o 
  -7   1   3        2.59        7.30      4.99 o 
  -6   1   3        0.36        2.17      9.54 o 
  -5   1   3      121.79      119.98      7.73 o 
  -4   1   3      354.14      377.02     10.21 o 
  -3   1   3     1867.79     1657.96     26.97 o 
  -2   1   3       18.55       16.33      1.48 o 
  -1   1   3     3607.28     3513.37     52.35 o 
   0   1   3     2002.75     1780.33     12.73 o 
   1   1   3        3.20        1.61      0.63 o 
   2   1   3     2476.56     2355.22     28.27 o 
   3   1   3     1479.33     1493.94     25.64 o 
   4   1   3        5.37        3.88      3.56 o 
   5   1   3      176.37      181.10     11.66 o 
   6   1   3        2.13       10.55     11.46 o 
   7   1   3      147.48      172.63      8.97 o 
   8   1   3      100.98       93.77      9.65 o 
   9   1   3       95.24       82.79     10.57 o 
 -10   2   3       13.46       11.57      8.76 o 
  -9   2   3       32.75       34.49      4.83 o 
  -8   2   3        0.10        0.63      3.67 o 
  -7   2   3      528.50      497.11     19.96 o 
  -6   2   3       54.91       44.36      5.87 o 
  -5   2   3      825.82      779.10     16.75 o 
  -4   2   3      427.45      413.03     15.71 o 
  -3   2   3       87.30       77.57      2.08 o 
  -2   2   3      197.93      217.97      2.89 o 
  -1   2   3     7605.74     7117.25    118.93 o 
   0   2   3     1596.97     1406.35     13.80 o 
   1   2   3     5172.64     4994.88     39.29 o 
   2   2   3      744.87      728.58     10.35 o 
   3   2   3      628.08      563.04     12.17 o 
   4   2   3      248.16      250.65      4.99 o 
   5   2   3       78.06       89.16      7.22 o 
   6   2   3      136.96      142.09     13.76 o 
   7   2   3      820.78      866.38     37.51 o 
   8   2   3       28.44       28.39      5.29 o 
   9   2   3        9.13       12.83      5.34 o 
 -10   3   3        0.02        3.58      2.63 o 
  -9   3   3       59.13       51.63      6.75 o 
  -8   3   3      432.40      445.48     12.08 o 
  -7   3   3        0.35        0.64      3.05 o 
  -6   3   3      230.00      200.12     13.19 o 
  -5   3   3      465.99      512.17     20.48 o 
  -4   3   3       96.74       94.16      6.28 o 
  -3   3   3     6859.85     6276.99    202.59 o 
  -2   3   3      366.60      389.47      6.11 o 
  -1   3   3      798.63      828.84      8.04 o 
   0   3   3     1937.77     1688.07     14.05 o 
   1   3   3      159.63      169.00      2.50 o 
   2   3   3     2948.87     2960.21     41.12 o 
   3   3   3        0.26        1.83      1.33 o 
   4   3   3      201.35      225.97      9.80 o 
   5   3   3      847.69      886.28     37.03 o 
   6   3   3       51.72       41.90      6.59 o 
   7   3   3        0.81        9.43      3.37 o 
   8   3   3       36.50       42.09      8.43 o 
   9   3   3      103.37       78.40     15.92 o 
 -10   4   3       75.42       80.25     15.32 o 
  -9   4   3       72.76       72.19      7.45 o 
  -8   4   3      181.74      187.58     11.08 o 
  -7   4   3      170.45      176.67      9.06 o 
  -6   4   3       31.99       37.00      4.63 o 
  -5   4   3     1502.47     1589.42     42.22 o 
  -4   4   3      623.45      715.32     13.27 o 
  -3   4   3       13.20       15.63      1.24 o 
  -2   4   3      368.03      427.24      6.03 o 
  -1   4   3     2902.58     2717.61     29.22 o 
   0   4   3        0.40        0.37      0.35 o 
   1   4   3      188.42      177.80      5.29 o 
   2   4   3      873.61      834.30     24.95 o 
   3   4   3      217.16      195.10      4.17 o 
   4   4   3      534.84      568.15     16.01 o 
   5   4   3       18.58       17.19      2.89 o 
   6   4   3       21.53       29.03      5.25 o 
   7   4   3      210.77      228.69     11.95 o 
   8   4   3       13.24       13.17      4.63 o 
   9   4   3       79.71       53.97     10.76 o 
 -10   5   3       54.88       31.52      8.48 o 
  -9   5   3       50.87       47.73      5.70 o 
  -8   5   3       27.73       21.17      5.29 o 
  -7   5   3      128.73      137.17      5.34 o 
  -6   5   3      338.89      305.88      8.76 o 
  -5   5   3      108.07      121.28      7.19 o 
  -4   5   3        8.86       10.70      3.54 o 
  -3   5   3     2867.93     2830.32     65.23 o 
  -2   5   3       48.03       61.79      2.55 o 
  -1   5   3        3.58       10.15      0.79 o 
   0   5   3     1433.48     1289.27     18.20 o 
   1   5   3     1131.56     1267.93     32.67 o 
   2   5   3      978.99      949.92     42.21 o 
   3   5   3      237.03      256.69      4.42 o 
   4   5   3       69.95       60.29      4.89 o 
   5   5   3      632.42      688.61     16.43 o 
   6   5   3      168.90      163.70      5.31 o 
   7   5   3      264.96      267.19     10.22 o 
   8   5   3       32.01       27.30     11.12 o 
   9   5   3       13.08       11.36      4.59 o 
  -9   6   3       14.03       11.94      5.66 o 
  -8   6   3      253.10      252.56     27.99 o 
  -7   6   3       18.97       16.78      4.46 o 
  -6   6   3       32.78       43.50      2.86 o 
  -5   6   3      134.91      141.56      4.18 o 
  -4   6   3      194.39      193.17      8.52 o 
  -3   6   3       14.30       11.45      2.25 o 
  -2   6   3      209.93      153.61      3.79 o 
  -1   6   3      899.86      892.99     20.51 o 
   0   6   3       49.91       40.10      1.56 o 
   1   6   3       52.60       52.36      3.64 o 
   2   6   3      186.11      162.08      4.78 o 
   3   6   3       36.02       45.03      3.83 o 
   4   6   3       90.69       76.07      5.17 o 
   5   6   3      174.65      166.81     14.07 o 
   6   6   3        8.57        2.34      3.00 o 
   7   6   3        2.21        6.48      4.92 o 
   8   6   3        4.81        3.68     10.29 o 
  -9   7   3       20.21       10.70      3.31 o 
  -8   7   3       58.27       49.03      8.69 o 
  -7   7   3       84.78       76.64      6.65 o 
  -6   7   3      487.55      480.26     10.34 o 
  -5   7   3       11.60       11.71      2.36 o 
  -4   7   3      303.65      279.19     10.96 o 
  -3   7   3     1076.18     1155.17     27.37 o 
  -2   7   3       40.69       39.81      3.20 o 
  -1   7   3        8.85       16.75      1.74 o 
   0   7   3      455.45      388.23      6.80 o 
   1   7   3       44.82       43.93      4.44 o 
   2   7   3      195.33      185.00     11.97 o 
   3   7   3       11.69        7.26      2.27 o 
   4   7   3      116.52      110.59      4.25 o 
   5   7   3       71.81       85.22      5.11 o 
   6   7   3       58.05       66.48      6.29 o 
   7   7   3       13.48        4.36      8.19 o 
   8   7   3      219.94      222.39     14.99 o 
  -9   8   3       38.30       37.26     14.26 o 
  -8   8   3      427.02      464.79     24.33 o 
  -7   8   3      106.24      115.95     14.82 o 
  -6   8   3       23.05       25.56      3.14 o 
  -5   8   3       67.13       81.90      4.92 o 
  -4   8   3      659.61      641.00     16.99 o 
  -3   8   3      131.05      155.23      7.40 o 
  -2   8   3      630.90      550.40     13.35 o 
  -1   8   3       12.12       14.24      2.67 o 
   0   8   3        6.80       12.11      1.45 o 
   1   8   3      414.42      380.16     10.90 o 
   2   8   3      893.01      923.35     53.61 o 
   3   8   3       41.99       41.30      1.59 o 
   4   8   3      385.09      394.35     14.72 o 
   5   8   3       18.30       14.53      2.98 o 
   6   8   3      435.26      505.06     20.42 o 
   7   8   3       16.02       14.12      4.91 o 
   8   8   3       56.81       44.01     10.72 o 
  -8   9   3       34.71       31.45      6.46 o 
  -7   9   3      179.24      184.15      9.53 o 
  -6   9   3      554.80      571.69     14.87 o 
  -5   9   3      555.96      558.70     12.75 o 
  -4   9   3      195.31      181.21     14.86 o 
  -3   9   3       84.89       71.92      1.83 o 
  -2   9   3      328.54      344.16     14.96 o 
  -1   9   3        0.96        1.93      0.58 o 
   0   9   3      665.52      614.09     25.46 o 
   1   9   3       81.63       87.00      5.56 o 
   2   9   3      118.35      127.24      3.22 o 
   3   9   3       68.30       64.09      8.92 o 
   4   9   3      119.60      112.77     16.40 o 
   5   9   3      292.20      286.48     16.82 o 
   6   9   3      141.10      121.23      8.89 o 
   7   9   3       33.69       37.88     34.17 o 
   8   9   3       24.57       23.48      8.81 o 
  -8  10   3       15.92       19.05     10.97 o 
  -7  10   3       11.15       13.64      4.82 o 
  -6  10   3       85.04       80.75     18.93 o 
  -5  10   3        2.12        3.81      6.84 o 
  -4  10   3     1593.06     1724.26     42.16 o 
  -3  10   3      337.52      326.20     12.60 o 
  -2  10   3     2449.55     2367.96     70.26 o 
  -1  10   3       66.04       63.71      3.24 o 
   0  10   3      174.54      148.98      7.51 o 
   1  10   3      264.14      243.01      8.90 o 
   2  10   3      102.16      126.75     10.56 o 
   3  10   3        8.05        8.19      2.61 o 
   4  10   3      601.74      619.90     42.14 o 
   5  10   3       15.13       17.82      5.25 o 
   6  10   3      101.61       97.41     42.49 o 
   7  10   3        0.53        6.59      8.95 o 
  -8  11   3      127.26      129.43     37.89 o 
  -7  11   3        1.81        2.26      6.30 o 
  -6  11   3      127.22      136.98     12.42 o 
  -5  11   3       65.15       78.38     12.18 o 
  -4  11   3       71.94       67.49      2.78 o 
  -3  11   3       97.88       74.98     16.10 o 
  -2  11   3       63.34       66.93      4.30 o 
  -1  11   3      248.88      263.25     12.59 o 
   0  11   3     1342.40     1323.68     37.62 o 
   1  11   3      268.73      293.42     20.14 o 
   2  11   3      657.58      689.69     30.65 o 
   3  11   3      125.58       98.84      9.89 o 
   4  11   3       81.97       91.34     15.76 o 
   5  11   3       46.21       52.88     12.87 o 
   6  11   3       18.73        7.25      5.20 o 
   7  11   3        1.73       -0.40     10.91 o 
  -7  12   3        2.23        8.96     17.97 o 
  -6  12   3       81.88       77.41      8.33 o 
  -5  12   3        5.06        2.51      4.93 o 
  -4  12   3      170.21      176.09      7.89 o 
  -3  12   3        3.25       -3.08      6.77 o 
  -2  12   3      472.14      457.53     16.39 o 
  -1  12   3        8.69        5.63      1.10 o 
   0  12   3      456.58      423.10     15.04 o 
   1  12   3      272.94      258.40     11.75 o 
   2  12   3     1174.51     1266.06     39.94 o 
   3  12   3      344.06      327.10     13.48 o 
   4  12   3      407.08      426.38     35.97 o 
   5  12   3        6.30        7.64      3.96 o 
   6  12   3       14.10        7.89      5.14 o 
  -6  13   3      159.40      173.37     38.07 o 
  -5  13   3       38.00       35.09      8.01 o 
  -4  13   3       11.91        7.31      4.61 o 
  -3  13   3       65.84       70.31      6.55 o 
  -2  13   3       32.12       20.03      5.30 o 
  -1  13   3       19.70       23.86      6.37 o 
   0  13   3      351.65      367.45     15.32 o 
   1  13   3       16.45       12.62      4.09 o 
   2  13   3      389.23      441.22     23.22 o 
   3  13   3       11.79       24.50      8.18 o 
   4  13   3      301.68      290.86     28.68 o 
   5  13   3      262.99      258.28     12.99 o 
  -5  14   3        6.05        6.60      7.87 o 
  -4  14   3       36.06       27.27      5.74 o 
  -3  14   3       11.19       12.27      4.04 o 
  -2  14   3      134.84      140.26     15.70 o 
  -1  14   3        3.60        3.36      4.43 o 
   0  14   3      123.66      132.43     11.82 o 
   1  14   3       48.85       53.17      9.56 o 
   2  14   3       31.75       24.60      5.28 o 
   3  14   3       38.99       24.11      6.71 o 
   4  14   3      218.78      173.54     11.23 o 
  -4  15   3        4.02       14.21      8.32 o 
  -3  15   3       62.93       77.64      8.00 o 
  -2  15   3        0.04        0.60      1.60 o 
  -1  15   3       40.08       39.90     14.77 o 
   0  15   3      133.11      153.68     10.05 o 
   1  15   3       24.56       30.49      6.34 o 
   2  15   3       93.00       94.63     11.55 o 
   3  15   3       59.33       79.06      6.15 o 
  -3  16   3       54.94       64.99     18.37 o 
  -1  16   3       77.98       98.49      8.38 o 
   0  16   3       48.97       43.51      6.96 o 
   1  16   3       83.12      100.03     16.61 o 
   2  16   3       59.58       49.93     14.52 o 
 -10   0   4        6.24       15.39     19.90 o 
  -8   0   4      158.80      142.06     22.27 o 
  -6   0   4     1081.98     1128.66     66.26 o 
  -4   0   4     1187.24     1097.33     32.89 o 
  -2   0   4       50.40       30.90      2.26 o 
   0   0   4        3.59        6.67      2.09 o 
   2   0   4     1240.48      949.70     14.66 o 
   4   0   4      592.12      672.49     21.08 o 
   6   0   4       11.41       13.04     10.99 o 
   8   0   4      583.80      565.10     35.18 o 
 -10   1   4       19.03        7.05     10.49 o 
  -9   1   4       18.11       11.16      6.91 o 
  -8   1   4       16.08       15.38      3.44 o 
  -7   1   4       38.29       36.34      3.01 o 
  -6   1   4        3.45        5.91      4.65 o 
  -5   1   4      335.72      318.95      7.91 o 
  -4   1   4      326.14      294.00      6.97 o 
  -3   1   4      170.62      149.70      2.65 o 
  -2   1   4      283.92      225.75      2.61 o 
  -1   1   4      150.33      158.15      5.17 o 
   0   1   4      260.72      208.78      3.58 o 
   1   1   4     1842.98     1879.94     31.25 o 
   2   1   4     1886.17     1902.97     22.99 o 
   3   1   4      285.89      293.49      6.92 o 
   4   1   4        0.58        2.81      1.81 o 
   5   1   4       68.94       62.08      8.53 o 
   6   1   4      232.06      228.52     11.99 o 
   7   1   4      157.64      160.77     13.96 o 
   8   1   4        9.54        3.22      6.58 o 
   9   1   4       23.35       23.42      7.04 o 
 -10   2   4        1.12        1.92      2.20 o 
  -9   2   4       48.00       41.55      9.02 o 
  -8   2   4      268.08      265.99      7.78 o 
  -7   2   4       29.14       41.45      5.80 o 
  -6   2   4      996.17     1053.36     44.40 o 
  -5   2   4       30.11       51.25      4.35 o 
  -4   2   4     1242.93     1145.89     27.05 o 
  -3   2   4        3.32        2.82      1.55 o 
  -2   2   4       73.77      121.31      3.78 o 
  -1   2   4      258.29      280.29      3.56 o 
   0   2   4      222.13      299.05      5.63 o 
   1   2   4     1048.86     1194.42     17.64 o 
   2   2   4      167.80      130.25      4.24 o 
   3   2   4      206.46      177.63      3.07 o 
   4   2   4      608.40      634.83     13.01 o 
   5   2   4       79.69       86.19     10.44 o 
   6   2   4      417.80      415.95     11.78 o 
   7   2   4       55.19       50.09      7.96 o 
   8   2   4      124.77      101.78      9.20 o 
   9   2   4        7.14        8.31      3.02 o 
 -10   3   4       80.23       80.81     15.85 o 
  -9   3   4        0.34        2.74      2.41 o 
  -8   3   4      192.48      202.26      6.01 o 
  -7   3   4      393.64      401.32     11.99 o 
  -6   3   4       28.55       34.91      1.46 o 
  -5   3   4       16.17       19.32      2.46 o 
  -4   3   4      124.31       84.66      7.36 o 
  -3   3   4       39.43       38.12      3.86 o 
  -2   3   4        1.44       22.28      3.67 o 
  -1   3   4     6779.68     7060.40    176.38 o 
   0   3   4      311.93      357.20      6.94 o 
   1   3   4     1841.68     1697.89     23.66 o 
   2   3   4      170.25      163.53      3.98 o 
   3   3   4     1449.34     1493.05     21.35 o 
   4   3   4      835.23      875.35     17.62 o 
   5   3   4       68.41       61.94      9.71 o 
   6   3   4      200.04      218.50     14.88 o 
   7   3   4       22.20       17.44      6.65 o 
   8   3   4       27.55       21.70      7.91 o 
   9   3   4      274.26      282.57     30.55 o 
 -10   4   4        0.11        3.75      6.48 o 
  -9   4   4       37.07       31.27      6.33 o 
  -8   4   4        0.24        2.41      7.41 o 
  -7   4   4        3.62        6.36      7.58 o 
  -6   4   4      119.58      128.46      5.49 o 
  -5   4   4      648.43      655.25     18.99 o 
  -4   4   4       34.58       30.36      3.32 o 
  -3   4   4        9.23       13.00      3.39 o 
  -2   4   4        5.78       32.57      2.15 o 
  -1   4   4      424.87      483.11     11.27 o 
   0   4   4      105.03      144.85      3.33 o 
   1   4   4        0.15        2.08      0.90 o 
   2   4   4     1185.90     1196.45     29.05 o 
   3   4   4     1118.70     1212.08     17.35 o 
   4   4   4       57.73       68.40      5.26 o 
   5   4   4       55.32       65.91      8.05 o 
   6   4   4       58.59       50.84      5.00 o 
   7   4   4      106.69      113.84     14.66 o 
   8   4   4      586.23      591.86     30.68 o 
   9   4   4        7.56        3.16      3.78 o 
 -10   5   4      248.20      253.35     31.70 o 
  -9   5   4       53.97       42.70      7.56 o 
  -8   5   4        5.93        7.38     17.65 o 
  -7   5   4      493.96      511.33     17.32 o 
  -6   5   4        0.85        1.00      1.06 o 
  -5   5   4      292.34      302.07     12.40 o 
  -4   5   4      657.25      643.16     14.45 o 
  -3   5   4      503.44      541.12      9.25 o 
  -2   5   4     1707.57     1637.60     43.64 o 
  -1   5   4       71.39       58.52      2.34 o 
   0   5   4      165.24      161.47      4.63 o 
   1   5   4     8578.97     9024.50    762.40 o 
   2   5   4      211.52      217.24      5.30 o 
   3   5   4      316.99      321.41     10.49 o 
   4   5   4      784.29      843.77     21.14 o 
   5   5   4       46.22       46.61      5.04 o 
   6   5   4     1055.26     1101.36     33.05 o 
   7   5   4      108.60      111.85     14.53 o 
   8   5   4      270.66      270.28     28.02 o 
  -9   6   4       35.17       20.02     16.20 o 
  -8   6   4      162.59      147.83      8.18 o 
  -7   6   4        3.49        1.62      5.71 o 
  -6   6   4       80.92       61.18      3.32 o 
  -5   6   4       10.00       10.67      2.17 o 
  -4   6   4      404.01      439.10      9.92 o 
  -3   6   4      263.02      233.38      5.08 o 
  -2   6   4      579.72      513.34      9.62 o 
  -1   6   4      270.72      233.87      6.00 o 
   0   6   4      125.08      119.45      3.82 o 
   1   6   4      145.43      143.18      7.60 o 
   2   6   4       17.06       24.98      4.44 o 
   3   6   4      946.59     1006.03     41.30 o 
   4   6   4     1576.15     1616.68     44.48 o 
   5   6   4     1251.14     1390.54     41.73 o 
   6   6   4     1104.09     1107.61     28.89 o 
   7   6   4      675.77      693.08     48.39 o 
   8   6   4      158.63      131.85      9.53 o 
  -9   7   4      271.19      297.80     35.48 o 
  -8   7   4       42.98       42.14      8.47 o 
  -7   7   4        4.20        7.10      6.21 o 
  -6   7   4       67.51       62.76      6.10 o 
  -5   7   4        5.91        3.65      2.82 o 
  -4   7   4      169.64      190.45      7.84 o 
  -3   7   4      333.29      314.58     12.34 o 
  -2   7   4      467.05      489.45     11.32 o 
  -1   7   4     1833.36     1759.94     25.06 o 
   0   7   4       48.72       54.78      4.33 o 
   1   7   4      205.92      194.83     10.15 o 
   2   7   4       34.95       46.12      4.62 o 
   3   7   4     1828.30     1837.37     73.49 o 
   4   7   4     2747.44     3115.80    106.17 o 
   5   7   4      111.07      110.27      7.07 o 
   6   7   4      801.21      833.07     27.75 o 
   7   7   4      537.70      541.27     34.13 o 
   8   7   4       10.96       10.23      3.74 o 
  -9   8   4       29.70       26.44      6.67 o 
  -8   8   4       51.55       39.16     13.57 o 
  -7   8   4      191.42      189.61      9.44 o 
  -6   8   4      166.30      179.12      8.75 o 
  -5   8   4       33.28       32.04      4.29 o 
  -4   8   4      618.54      596.96     16.99 o 
  -3   8   4      304.80      289.07     11.10 o 
  -2   8   4      125.80      117.94      6.38 o 
  -1   8   4     1447.44     1412.35     33.21 o 
   0   8   4      154.26      164.72      7.61 o 
   1   8   4      349.09      325.49     15.99 o 
   2   8   4     2084.91     1961.70     73.75 o 
   3   8   4        3.66       14.25      3.96 o 
   4   8   4       13.26       13.32      3.87 o 
   5   8   4      920.53      975.20     30.81 o 
   6   8   4        3.59        8.24      4.28 o 
   7   8   4        9.85        7.06      4.75 o 
   8   8   4      114.51       97.94     20.22 o 
  -9   9   4        6.31        6.80      5.86 o 
  -8   9   4        1.07        2.06     10.81 o 
  -7   9   4       37.95       36.05      6.62 o 
  -6   9   4      186.18      184.51      6.88 o 
  -5   9   4       54.07       51.70      6.13 o 
  -4   9   4      894.08      939.66     25.22 o 
  -3   9   4        5.09        1.93      2.14 o 
  -2   9   4        0.01        1.93      0.74 o 
  -1   9   4     1503.32     1572.90     39.08 o 
   0   9   4      436.41      416.97     10.81 o 
   1   9   4      860.85      855.10     27.50 o 
   2   9   4      134.41      135.78     14.86 o 
   3   9   4       95.42       75.02     12.62 o 
   4   9   4       90.72       89.29      9.92 o 
   5   9   4        2.97        2.46      1.49 o 
   6   9   4       34.82       23.25      5.68 o 
   7   9   4       53.10       44.40     13.58 o 
  -8  10   4       14.50        6.43      2.86 o 
  -7  10   4       55.15       46.61      5.60 o 
  -6  10   4        3.99        5.14      1.89 o 
  -5  10   4       13.39       14.79      4.10 o 
  -4  10   4        6.14        7.66      1.98 o 
  -3  10   4      358.96      370.09     10.10 o 
  -2  10   4      799.52      822.01     21.59 o 
  -1  10   4      249.83      218.56      7.82 o 
   0  10   4      192.49      179.44     13.89 o 
   1  10   4      539.26      498.53     27.27 o 
   2  10   4       41.29       42.17      4.04 o 
   3  10   4      650.99      686.70     28.80 o 
   4  10   4      206.21      205.79     14.67 o 
   5  10   4       76.15       56.66     10.01 o 
   6  10   4       39.40       44.13     12.10 o 
   7  10   4      133.64      124.82     23.73 o 
  -7  11   4       26.15       25.23      7.37 o 
  -6  11   4       65.46       62.96     10.23 o 
  -5  11   4        0.46        2.39      1.99 o 
  -4  11   4      101.21       85.40      5.56 o 
  -3  11   4      352.68      339.89     10.72 o 
  -2  11   4        7.27       10.83      1.99 o 
  -1  11   4      134.48      158.15     14.64 o 
   0  11   4     1773.58     1886.71     55.88 o 
   1  11   4       64.96       61.95      9.55 o 
   2  11   4       36.58       40.75      2.45 o 
   3  11   4      136.72      148.64      8.53 o 
   4  11   4        5.68        5.56      2.09 o 
   5  11   4        4.82        0.26      2.57 o 
   6  11   4        3.75        5.27      3.63 o 
  -7  12   4       23.34       29.28     11.96 o 
  -6  12   4       19.49       20.63      9.95 o 
  -5  12   4        7.33        3.35      2.52 o 
  -4  12   4        0.94        1.56      1.47 o 
  -3  12   4      207.30      195.47     11.44 o 
  -2  12   4       24.68       25.73      4.18 o 
  -1  12   4      368.57      359.55     19.36 o 
   0  12   4       20.74       14.76      3.35 o 
   1  12   4       69.02       75.80      7.15 o 
   2  12   4      198.24      205.59     10.26 o 
   3  12   4      273.15      252.08     15.48 o 
   4  12   4      200.40      229.93     14.03 o 
   5  12   4      210.16      193.22     18.08 o 
   6  12   4      140.80      110.54     18.05 o 
  -6  13   4       73.60       81.03     16.71 o 
  -5  13   4       81.14       81.65      8.65 o 
  -4  13   4        1.66        2.50      2.16 o 
  -3  13   4       23.73       22.66      6.76 o 
  -2  13   4      508.74      489.79     23.62 o 
  -1  13   4        1.63        5.11      1.60 o 
   0  13   4       18.15       17.20      5.02 o 
   1  13   4      177.19      193.64     10.82 o 
   2  13   4       43.69       24.15      6.19 o 
   3  13   4        6.53        1.74      7.44 o 
   4  13   4      773.78      857.20     77.62 o 
   5  13   4       32.12       14.26      5.15 o 
  -5  14   4      180.68      215.68     12.28 o 
  -4  14   4        0.16        2.50      2.05 o 
  -3  14   4       15.20       11.20      6.20 o 
  -2  14   4        0.00        7.55      5.10 o 
  -1  14   4      134.88      114.00     10.03 o 
   0  14   4       75.56       82.75      7.46 o 
   1  14   4       28.90       28.21      6.84 o 
   2  14   4      177.07      241.66     15.02 o 
   3  14   4      249.43      282.55     19.05 o 
   4  14   4       71.56       80.22     13.72 o 
  -4  15   4      206.74      241.76     43.53 o 
  -3  15   4        3.13        3.00      1.48 o 
  -2  15   4        0.93        3.24      1.42 o 
  -1  15   4       38.12       41.52     22.18 o 
   0  15   4      313.88      356.49     23.50 o 
   1  15   4      226.02      250.40     18.84 o 
   2  15   4      126.64      114.06      9.99 o 
   3  15   4       11.81        6.10      4.05 o 
  -2  16   4       37.34       18.89     12.38 o 
  -1  16   4       87.87       63.72     19.65 o 
   0  16   4       51.51       47.06     12.99 o 
   1  16   4       27.81       26.19      7.97 o 
  -9   0   5        0.47       -0.80     12.18 o 
  -7   0   5     4684.17     4712.67    160.42 o 
  -5   0   5     1894.83     1964.73     59.12 o 
  -3   0   5       72.54       79.38      4.49 o 
  -1   0   5       51.36       27.63      4.16 o 
   1   0   5      962.38      861.77     22.29 o 
   3   0   5     2869.93     2800.17     73.94 o 
   5   0   5     1424.67     1468.42     44.66 o 
   7   0   5      605.06      604.74     33.98 o 
 -10   1   5       94.35       84.84     21.94 o 
  -9   1   5      743.25      738.66     60.14 o 
  -8   1   5       72.81       71.74      4.61 o 
  -7   1   5      405.31      463.79     14.18 o 
  -6   1   5       52.24       49.13      1.66 o 
  -5   1   5     1202.26     1239.52     32.97 o 
  -4   1   5      570.60      613.29      8.98 o 
  -3   1   5      589.97      513.94     20.44 o 
  -2   1   5       52.30       73.11      1.72 o 
  -1   1   5       45.63       50.66      2.52 o 
   0   1   5        3.56        2.37      1.02 o 
   1   1   5      660.78      706.40     13.97 o 
   2   1   5     1002.74     1042.21     20.49 o 
   3   1   5     1729.99     1810.16     24.63 o 
   4   1   5      169.24      174.67      6.68 o 
   5   1   5     1049.29     1063.93     25.42 o 
   6   1   5       13.61       14.67      5.10 o 
   7   1   5       21.81       20.43      4.83 o 
   8   1   5       11.13       12.54      4.48 o 
 -10   2   5       13.58       24.21     11.63 o 
  -9   2   5       90.19       84.08      8.35 o 
  -8   2   5       37.25       40.46      3.56 o 
  -7   2   5      759.24      849.05     22.73 o 
  -6   2   5      378.16      394.47     12.32 o 
  -5   2   5     4431.33     4468.52    149.90 o 
  -4   2   5       13.09       11.47      2.00 o 
  -3   2   5      308.02      287.03      8.36 o 
  -2   2   5     1740.83     1854.64     43.16 o 
  -1   2   5      236.76      212.39      7.56 o 
   0   2   5     1518.70     1646.34     54.87 o 
   1   2   5     2286.66     2240.70     51.49 o 
   2   2   5      408.56      433.06      9.68 o 
   3   2   5      581.27      570.57     11.60 o 
   4   2   5      129.64      155.84      4.69 o 
   5   2   5      153.20      159.30     13.45 o 
   6   2   5       20.58       18.89      3.23 o 
   7   2   5      538.77      528.96     22.24 o 
   8   2   5        0.12        1.77      3.78 o 
 -10   3   5        7.78        6.35      4.35 o 
  -9   3   5      183.40      175.11     17.40 o 
  -8   3   5       32.88       19.46      6.08 o 
  -7   3   5      102.55      101.64     10.61 o 
  -6   3   5      274.45      268.49      8.73 o 
  -5   3   5      145.54      142.49     12.73 o 
  -4   3   5      295.15      335.47     13.27 o 
  -3   3   5     5607.00     5864.05    494.34 o 
  -2   3   5       10.86       18.26      2.54 o 
  -1   3   5     1464.49     1485.88     39.52 o 
   0   3   5        0.75       11.53      1.62 o 
   1   3   5      151.78      221.59      5.47 o 
   2   3   5     2601.11     2642.37     37.29 o 
   3   3   5      147.93      144.51      5.58 o 
   4   3   5      218.12      209.52      5.24 o 
   5   3   5      445.55      449.65     12.52 o 
   6   3   5        0.31        0.24      3.62 o 
   7   3   5       30.90       22.25      7.06 o 
   8   3   5        0.02        9.94     19.22 o 
 -10   4   5      109.37      108.77     16.90 o 
  -9   4   5       21.48       10.62      3.58 o 
  -8   4   5       22.96       23.33      5.55 o 
  -7   4   5      288.86      307.44     10.03 o 
  -6   4   5        9.41       15.08      3.17 o 
  -5   4   5      992.53     1104.83     45.67 o 
  -4   4   5      354.28      405.52     19.43 o 
  -3   4   5     1183.10     1226.16     23.12 o 
  -2   4   5      165.96      197.75      5.60 o 
  -1   4   5     4566.43     4799.99    141.54 o 
   0   4   5       46.43       60.38      3.77 o 
   1   4   5      130.30      125.24      3.57 o 
   2   4   5        0.78        0.90      0.75 o 
   3   4   5      119.28      119.41      6.06 o 
   4   4   5       26.58       30.99      2.82 o 
   5   4   5        0.09       -3.23      3.23 o 
   6   4   5       62.44       68.92      7.91 o 
   7   4   5        2.69        5.08      4.75 o 
   8   4   5       21.78       15.39      7.53 o 
 -10   5   5      359.90      333.95     40.37 o 
  -9   5   5       55.97       53.48      7.03 o 
  -8   5   5       60.05       60.68      7.16 o 
  -7   5   5      915.14     1018.49     35.59 o 
  -6   5   5        3.13        5.36      2.02 o 
  -5   5   5        0.58        1.22      2.49 o 
  -4   5   5      175.77      165.89      8.46 o 
  -3   5   5     2695.46     2607.80     49.63 o 
  -2   5   5        6.93        5.18      1.56 o 
  -1   5   5      173.76      150.29      3.91 o 
   0   5   5     1674.14     1578.47     22.42 o 
   1   5   5      308.56      353.73      6.76 o 
   2   5   5       51.45       45.45      5.28 o 
   3   5   5      658.91      711.26     29.25 o 
   4   5   5      142.89      138.09      9.09 o 
   5   5   5       76.59       69.91      8.86 o 
   6   5   5       14.29       14.37      3.55 o 
   7   5   5      124.19      129.42     14.32 o 
   8   5   5        0.35        0.61      3.53 o 
  -9   6   5      291.79      284.17     21.82 o 
  -8   6   5      314.92      347.91     28.30 o 
  -7   6   5      292.40      289.77      8.55 o 
  -6   6   5       21.80       26.21      3.17 o 
  -5   6   5     1245.84     1401.99     46.39 o 
  -4   6   5      200.92      196.22     13.19 o 
  -3   6   5      353.18      325.52      9.31 o 
  -2   6   5     1103.81      992.55     17.74 o 
  -1   6   5       44.79       40.70      3.31 o 
   0   6   5       86.59       92.07      5.66 o 
   1   6   5      189.43      198.58     10.53 o 
   2   6   5      181.60      176.36     10.08 o 
   3   6   5       85.70       95.19      4.71 o 
   4   6   5        1.40        0.95      0.56 o 
   5   6   5        1.08        2.72      5.01 o 
   6   6   5      132.19      103.49     15.71 o 
   7   6   5      190.57      204.63     11.95 o 
   8   6   5        9.16        8.90      3.53 o 
  -9   7   5       19.08       13.25      4.03 o 
  -8   7   5      294.41      290.76     16.30 o 
  -7   7   5      215.00      231.79      9.29 o 
  -6   7   5     1007.75     1054.67     23.90 o 
  -5   7   5       37.05       29.82      4.82 o 
  -4   7   5      349.41      356.77      8.54 o 
  -3   7   5     1096.28     1141.48     42.33 o 
  -2   7   5      250.52      262.49      9.80 o 
  -1   7   5      258.89      261.18      9.59 o 
   0   7   5     1057.16     1010.41     23.64 o 
   1   7   5        1.62        7.26      1.55 o 
   2   7   5      325.47      329.92     11.14 o 
   3   7   5       39.76       25.35      3.74 o 
   4   7   5      482.09      508.62     24.19 o 
   5   7   5       88.41       86.00      8.06 o 
   6   7   5       14.43       10.90      3.26 o 
   7   7   5        0.71       -3.38      4.86 o 
  -9   8   5       70.34       58.15     13.91 o 
  -8   8   5      367.43      374.36     19.43 o 
  -7   8   5      156.75      150.06      9.69 o 
  -6   8   5      683.52      727.40     17.09 o 
  -5   8   5      203.07      176.16      7.22 o 
  -4   8   5      948.18      938.54     30.59 o 
  -3   8   5      390.24      424.38     11.68 o 
  -2   8   5     2115.77     2031.03     67.98 o 
  -1   8   5      492.28      480.28     17.75 o 
   0   8   5        2.82        2.66      0.57 o 
   1   8   5      442.65      445.27     18.29 o 
   2   8   5     2223.24     2406.51     70.87 o 
   3   8   5       22.60       27.60      4.53 o 
   4   8   5      123.11      131.77      7.43 o 
   5   8   5       41.98       45.62     10.75 o 
   6   8   5       72.91       82.41     10.75 o 
   7   8   5        0.04        2.02      2.01 o 
  -8   9   5      155.19      155.40     17.31 o 
  -7   9   5        6.16        9.27      7.87 o 
  -6   9   5      114.09      118.64     14.62 o 
  -5   9   5      274.97      257.74      8.79 o 
  -4   9   5     1922.04     1949.95     40.35 o 
  -3   9   5      206.38      194.74     10.48 o 
  -2   9   5      213.82      213.65      8.21 o 
  -1   9   5      170.06      175.82      5.05 o 
   0   9   5     4325.99     4599.64    173.45 o 
   1   9   5       22.48       27.89      4.49 o 
   2   9   5       53.87       53.88      4.53 o 
   3   9   5       22.40       23.35      7.44 o 
   4   9   5        0.04        5.91      2.66 o 
   5   9   5       62.47       60.78      5.67 o 
   6   9   5        1.56        3.29      6.25 o 
   7   9   5        4.47        9.20      3.65 o 
  -8  10   5      150.47      160.28     15.53 o 
  -7  10   5        1.22        2.63      3.01 o 
  -6  10   5       68.04       67.51      9.94 o 
  -5  10   5        2.58        2.47      4.90 o 
  -4  10   5      736.37      762.89     23.19 o 
  -3  10   5      702.76      745.70     17.79 o 
  -2  10   5     6742.74     6522.87    215.30 o 
  -1  10   5      681.98      688.32     34.18 o 
   0  10   5        9.14        5.25      1.51 o 
   1  10   5       11.47        9.83      2.03 o 
   2  10   5      337.09      399.97     17.37 o 
   3  10   5      169.21      191.01     13.00 o 
   4  10   5       84.23       98.41      7.58 o 
   5  10   5       42.33       36.66      8.34 o 
   6  10   5      167.64      191.06     18.68 o 
  -7  11   5        1.58        3.16      3.16 o 
  -6  11   5     1000.50     1025.85     81.47 o 
  -5  11   5      454.69      483.94     31.05 o 
  -4  11   5      233.84      245.36     15.99 o 
  -3  11   5      176.55      172.57      6.46 o 
  -2  11   5      123.39      118.68     10.05 o 
  -1  11   5       99.84      104.40      6.20 o 
   0  11   5      895.15      857.28     28.75 o 
   1  11   5     1163.73     1206.80     49.44 o 
   2  11   5      554.33      606.21     34.05 o 
   3  11   5       19.72       13.57      3.23 o 
   4  11   5       32.85       31.11      6.79 o 
   5  11   5        6.54        7.17      4.22 o 
   6  11   5       11.59        8.97      2.11 o 
  -7  12   5       71.77       52.66     11.67 o 
  -6  12   5       23.71       21.58     14.41 o 
  -5  12   5      187.17      193.91     10.79 o 
  -4  12   5      961.44      888.21     67.12 o 
  -3  12   5       32.95       29.57      5.33 o 
  -2  12   5       30.90       18.38      5.80 o 
  -1  12   5        2.21        0.29      2.10 o 
   0  12   5      519.19      496.81     19.50 o 
   1  12   5        6.90        3.09      2.18 o 
   2  12   5      481.63      519.75     29.02 o 
   3  12   5      293.01      293.70     26.99 o 
   4  12   5      499.76      519.14     37.55 o 
   5  12   5        0.76        2.31      2.13 o 
  -6  13   5      331.35      340.59     35.97 o 
  -5  13   5       26.20       22.18      6.17 o 
  -4  13   5       58.68       58.82      6.60 o 
  -3  13   5       69.78       73.61     11.80 o 
  -2  13   5       24.12       13.36     13.98 o 
  -1  13   5       14.13       18.14      5.08 o 
   0  13   5      156.74      160.55     19.81 o 
   1  13   5       24.10       20.51      6.66 o 
   2  13   5      173.89      166.51     12.94 o 
   3  13   5       46.96       53.00     10.25 o 
   4  13   5        0.18        3.89      2.85 o 
  -5  14   5        5.78        4.99      3.31 o 
  -4  14   5       41.09       27.63      9.15 o 
  -3  14   5        1.82        4.61      3.58 o 
  -2  14   5      383.08      355.67     30.41 o 
  -1  14   5        1.52        4.42      1.90 o 
   0  14   5        3.18        0.66      3.83 o 
   1  14   5        2.09        4.13      2.57 o 
   2  14   5       21.74       19.79      7.32 o 
   3  14   5       12.02        7.31      3.94 o 
  -4  15   5       40.35       25.82      8.31 o 
  -3  15   5       17.36       11.20      7.18 o 
  -2  15   5       28.71       20.60     11.54 o 
  -1  15   5       39.16       22.59     15.13 o 
   0  15   5        7.67        3.81      1.91 o 
   1  15   5       48.75       45.54      7.52 o 
   2  15   5        7.02        2.53      3.43 o 
 -10   0   6       16.51       18.76      9.90 o 
  -8   0   6       70.98       59.59     10.99 o 
  -6   0   6      658.10      648.49     25.52 o 
  -4   0   6     1159.04     1193.08     23.98 o 
  -2   0   6      485.45      523.98     19.30 o 
   0   0   6      112.51       71.69      6.97 o 
   2   0   6     1514.31     1505.64     30.96 o 
   4   0   6      418.09      419.91     14.10 o 
   6   0   6      283.33      269.05     16.06 o 
   8   0   6      166.67      181.52     28.56 o 
 -10   1   6        4.05        3.59      6.17 o 
  -9   1   6       39.19       38.96     11.26 o 
  -8   1   6       35.79       43.22      8.59 o 
  -7   1   6        7.75       14.47      4.44 o 
  -6   1   6      104.82      114.10      9.17 o 
  -5   1   6       80.94       75.84      4.41 o 
  -4   1   6        0.30        4.99      0.93 o 
  -3   1   6       41.69       38.73      3.66 o 
  -2   1   6       21.29       28.23      2.85 o 
  -1   1   6      290.57      291.90     20.48 o 
   0   1   6      479.67      517.49     12.22 o 
   1   1   6      201.20      202.05      3.60 o 
   2   1   6       52.64       92.87      5.85 o 
   3   1   6       49.72       43.73      3.99 o 
   4   1   6      849.39      840.61     18.37 o 
   5   1   6        9.08        6.37      1.20 o 
   6   1   6      207.92      184.99     15.47 o 
   7   1   6       11.66       10.97      5.28 o 
   8   1   6       23.61       16.08     13.58 o 
 -10   2   6        5.54        2.89      7.27 o 
  -9   2   6        6.49        5.59      2.46 o 
  -8   2   6        8.85        6.53      4.87 o 
  -7   2   6        0.84       -0.01      5.15 o 
  -6   2   6      688.72      723.14     20.43 o 
  -5   2   6       25.59       33.80      2.72 o 
  -4   2   6      314.75      307.58     11.47 o 
  -3   2   6        4.10        7.92      4.11 o 
  -2   2   6       67.16      106.85      3.50 o 
  -1   2   6       59.82       72.85      2.98 o 
   0   2   6      195.42      261.07      7.52 o 
   1   2   6       20.03       22.39      2.76 o 
   2   2   6     2347.32     2249.56     47.72 o 
   3   2   6       10.29       16.85      1.89 o 
   4   2   6       47.69       52.53      4.97 o 
   5   2   6       24.29       23.42      3.96 o 
   6   2   6       71.01       60.12     10.05 o 
   7   2   6        3.52        6.28      3.32 o 
   8   2   6      154.84      133.47      9.25 o 
 -10   3   6       24.74       19.14     10.73 o 
  -9   3   6       20.87       18.40      6.10 o 
  -8   3   6      242.02      281.94     15.97 o 
  -7   3   6      273.27      288.42     15.05 o 
  -6   3   6      200.46      218.95      8.18 o 
  -5   3   6      241.60      235.68     14.05 o 
  -4   3   6       44.60       31.84      3.96 o 
  -3   3   6       11.99        9.57      4.47 o 
  -2   3   6      198.18      270.18      7.22 o 
  -1   3   6      196.83      198.65      5.50 o 
   0   3   6      207.21      189.30      5.25 o 
   1   3   6     1291.11     1367.82     26.70 o 
   2   3   6        3.70        2.09      0.90 o 
   3   3   6      540.36      521.96     17.61 o 
   4   3   6      931.96      920.55     19.49 o 
   5   3   6        3.48        2.09      1.88 o 
   6   3   6      178.41      188.91     15.28 o 
   7   3   6       39.65       41.12      5.88 o 
   8   3   6       11.13       11.96     10.50 o 
 -10   4   6        3.19       10.14      4.63 o 
  -9   4   6       26.85       17.63      5.28 o 
  -8   4   6        1.96        1.13      5.53 o 
  -7   4   6       12.59       12.81      5.72 o 
  -6   4   6      112.68      132.66      7.45 o 
  -5   4   6      343.60      360.19     23.78 o 
  -4   4   6      112.76      111.38      7.68 o 
  -3   4   6      943.44      952.09     35.39 o 
  -2   4   6       39.37       50.89      4.77 o 
  -1   4   6      485.33      483.04     11.73 o 
   0   4   6        0.43       12.91      2.41 o 
   1   4   6      612.02      584.39     13.80 o 
   2   4   6      153.31      152.33      6.32 o 
   3   4   6       31.47       27.97      2.17 o 
   4   4   6       55.03       53.98      3.28 o 
   5   4   6       15.08       25.87      2.71 o 
   6   4   6      168.87      157.15     13.51 o 
   7   4   6       16.67       12.71      4.07 o 
   8   4   6      116.44       99.55     14.94 o 
  -9   5   6       87.85       84.27     15.19 o 
  -8   5   6        4.51        5.67      4.56 o 
  -7   5   6       86.71       85.29      7.08 o 
  -6   5   6       58.97       66.12      4.39 o 
  -5   5   6      745.62      733.08     19.44 o 
  -4   5   6      229.15      235.90     10.45 o 
  -3   5   6        4.18        0.40      1.17 o 
  -2   5   6     1107.76     1047.64     27.63 o 
  -1   5   6      807.12      794.32     17.25 o 
   0   5   6      506.58      535.80     11.69 o 
   1   5   6     1835.49     1856.12     43.22 o 
   2   5   6       22.51       43.59      6.46 o 
   3   5   6      970.66     1004.57     21.03 o 
   4   5   6      187.26      204.21      5.57 o 
   5   5   6      198.99      195.76     10.51 o 
   6   5   6      127.55      134.68     13.12 o 
   7   5   6       19.56       22.90      7.04 o 
  -9   6   6      132.36      124.84     16.04 o 
  -8   6   6      292.97      277.38     24.41 o 
  -7   6   6        6.28        3.97      1.42 o 
  -6   6   6        2.38        3.03      1.35 o 
  -5   6   6        9.76       13.26      3.67 o 
  -4   6   6        2.82        2.04      1.21 o 
  -3   6   6      503.30      479.37     19.97 o 
  -2   6   6        3.51        3.08      0.52 o 
  -1   6   6     1285.98     1204.91     25.85 o 
   0   6   6      103.88      105.73      4.79 o 
   1   6   6       17.01       10.68      1.72 o 
   2   6   6      515.00      512.81     16.82 o 
   3   6   6       23.46       35.17      3.97 o 
   4   6   6       59.53       63.60      7.21 o 
   5   6   6      477.81      540.76     23.02 o 
   6   6   6       15.85        9.05      5.77 o 
   7   6   6      400.05      419.22     24.38 o 
  -9   7   6      117.24      116.78     11.86 o 
  -8   7   6      167.32      181.81     16.37 o 
  -7   7   6      259.21      299.79     12.82 o 
  -6   7   6       47.84       43.98      2.22 o 
  -5   7   6        0.30        3.00      1.04 o 
  -4   7   6      295.69      298.21      9.03 o 
  -3   7   6      488.31      434.32     11.69 o 
  -2   7   6      269.00      301.19     11.33 o 
  -1   7   6      296.88      256.49      8.89 o 
   0   7   6      425.94      371.38     13.72 o 
   1   7   6      654.16      650.65     21.17 o 
   2   7   6        6.36        8.42      1.80 o 
   3   7   6      361.07      354.24      9.39 o 
   4   7   6      792.22      826.01     34.34 o 
   5   7   6      322.87      348.53     20.93 o 
   6   7   6      296.75      282.63     14.15 o 
   7   7   6       38.18       26.97      8.60 o 
  -9   8   6      151.65      151.29     22.41 o 
  -8   8   6        0.01       -0.96      2.61 o 
  -7   8   6       55.25       42.10      7.19 o 
  -6   8   6      231.23      260.54      8.81 o 
  -5   8   6       63.88       70.99      4.58 o 
  -4   8   6        6.50        2.73      2.95 o 
  -3   8   6      650.60      640.26     19.55 o 
  -2   8   6      103.04       96.61      6.83 o 
  -1   8   6     1347.56     1306.29     34.08 o 
   0   8   6       74.85       74.53      5.54 o 
   1   8   6      383.22      348.28     10.88 o 
   2   8   6      951.10      958.93     27.10 o 
   3   8   6       16.17        9.47      1.51 o 
   4   8   6      179.07      179.73      6.93 o 
   5   8   6      144.73      191.54     24.62 o 
   6   8   6       32.92       24.08      4.84 o 
   7   8   6      193.76      224.42     23.65 o 
  -8   9   6        5.46        4.35      3.08 o 
  -7   9   6        0.52        1.32      1.61 o 
  -6   9   6       16.35       14.06      3.00 o 
  -5   9   6       53.72       61.58      4.28 o 
  -4   9   6      695.19      741.02     16.56 o 
  -3   9   6       49.09       41.20      3.52 o 
  -2   9   6      410.27      417.28     18.15 o 
  -1   9   6       73.78       79.89      4.16 o 
   0   9   6     1012.25      959.69     29.63 o 
   1   9   6       19.27       20.43      3.16 o 
   2   9   6      133.82      124.35     13.83 o 
   3   9   6      159.06      162.77     12.71 o 
   4   9   6      114.96      105.66     10.72 o 
   5   9   6       42.22       37.58      6.94 o 
   6   9   6        0.43        4.29      2.36 o 
  -8  10   6        1.12        0.12      3.66 o 
  -7  10   6      198.69      203.60     13.68 o 
  -6  10   6        0.19        2.02      4.27 o 
  -5  10   6       42.81       35.33      5.92 o 
  -4  10   6       29.58       28.65      3.56 o 
  -3  10   6       35.31       27.76      3.64 o 
  -2  10   6        9.03       11.50      2.04 o 
  -1  10   6       77.42       67.17      6.43 o 
   0  10   6      104.42      104.05     11.63 o 
   1  10   6       32.19       26.04      3.06 o 
   2  10   6      375.49      361.90     12.76 o 
   3  10   6       59.22       78.51     13.83 o 
   4  10   6        3.39        9.36      6.86 o 
   5  10   6      369.40      410.43     29.58 o 
   6  10   6        0.56        1.62      4.63 o 
  -7  11   6       16.85       25.68     15.60 o 
  -6  11   6       89.77       89.37     14.60 o 
  -5  11   6       13.12       11.45      9.78 o 
  -4  11   6      240.66      240.49      9.80 o 
  -3  11   6      251.18      246.17      9.38 o 
  -2  11   6       13.92       10.74      1.63 o 
  -1  11   6       89.77       95.75      8.21 o 
   0  11   6        1.36        1.75      1.14 o 
   1  11   6       23.78       23.91      4.47 o 
   2  11   6       14.04        9.68      3.91 o 
   3  11   6       15.59       19.16      7.51 o 
   4  11   6        4.49       -0.20      2.86 o 
   5  11   6        6.84        6.35      3.13 o 
  -7  12   6       23.01        8.97      6.11 o 
  -6  12   6        4.75        6.88      2.71 o 
  -5  12   6       54.39       41.91      7.93 o 
  -4  12   6      109.97      108.44      7.38 o 
  -3  12   6       13.45       12.54      6.95 o 
  -2  12   6       10.29        5.79      2.80 o 
  -1  12   6      431.08      403.30     13.11 o 
   0  12   6        0.01        1.90      1.20 o 
   1  12   6       25.78       11.46      5.44 o 
   2  12   6        6.72       12.27      9.42 o 
   3  12   6       22.92       23.29      5.32 o 
   4  12   6       21.44       23.15      7.31 o 
  -6  13   6      262.41      243.77     26.46 o 
  -5  13   6       45.99       49.92      8.01 o 
  -4  13   6        0.08       -0.20      2.48 o 
  -3  13   6      182.33      177.59     14.09 o 
  -2  13   6       72.83       68.87     11.53 o 
  -1  13   6       22.64       25.73      6.18 o 
   0  13   6        2.43        3.20      1.79 o 
   1  13   6      143.72      153.90     11.50 o 
   2  13   6       10.00        9.75      5.81 o 
   3  13   6       18.07       16.76      4.50 o 
   4  13   6      104.13      124.55     20.64 o 
  -5  14   6        9.51        4.86      4.87 o 
  -4  14   6        0.67       -2.00      2.19 o 
  -3  14   6       41.63       38.04     16.67 o 
  -2  14   6        1.62       -0.59      3.30 o 
  -1  14   6       73.96       45.08     25.75 o 
   0  14   6       75.83       81.44     12.12 o 
   1  14   6       17.41       19.86      7.11 o 
   2  14   6       87.49      110.58      9.53 o 
   3  14   6      188.20      224.83     40.77 o 
  -3  15   6       17.24       15.60      9.58 o 
  -2  15   6       63.81       50.64     26.61 o 
  -1  15   6       68.76       96.78     18.55 o 
   0  15   6      175.88      218.40     39.90 o 
   1  15   6      326.17      402.55     50.77 o 
  -9   0   7      129.05      197.06     21.95 o 
  -7   0   7      421.53      442.04     18.95 o 
  -5   0   7     1961.34     1962.58     76.46 o 
  -3   0   7        0.25        0.20      2.00 o 
  -1   0   7       45.33       68.28     15.67 o 
   1   0   7      902.12      867.56     26.45 o 
   3   0   7      831.69      822.40     26.55 o 
   5   0   7        7.93        4.78      1.88 o 
   7   0   7      189.44      185.29     15.00 o 
 -10   1   7        0.68       -2.55      8.68 o 
  -9   1   7      334.09      338.56     21.46 o 
  -8   1   7       12.31        9.40      5.91 o 
  -7   1   7      798.56      807.76     34.34 o 
  -6   1   7      212.26      223.05     10.00 o 
  -5   1   7        0.33        1.53      0.71 o 
  -4   1   7      209.30      184.65      8.54 o 
  -3   1   7        1.75        1.54      1.60 o 
  -2   1   7      122.71      131.71      7.54 o 
  -1   1   7       20.70       23.56      2.81 o 
   0   1   7       13.76       13.70      2.79 o 
   1   1   7      164.59      187.76      7.99 o 
   2   1   7       92.41       96.36      5.80 o 
   3   1   7      430.69      456.92     11.01 o 
   4   1   7       35.69       34.57      3.53 o 
   5   1   7      379.62      387.17      7.94 o 
   6   1   7        1.20        2.54      6.63 o 
   7   1   7       41.06       36.49      9.00 o 
 -10   2   7       24.48       16.92      6.18 o 
  -9   2   7       12.58       11.71     10.71 o 
  -8   2   7        0.96       -1.06      5.08 o 
  -7   2   7      654.06      748.12     40.45 o 
  -6   2   7       37.99       43.00      7.75 o 
  -5   2   7      996.63     1109.81     35.89 o 
  -4   2   7      679.25      654.35     40.15 o 
  -3   2   7      332.65      358.34     19.13 o 
  -2   2   7      183.31      223.25     17.13 o 
  -1   2   7       97.54       92.08      7.03 o 
   0   2   7      131.91      149.08      6.56 o 
   1   2   7      607.26      591.68     12.90 o 
   2   2   7       87.81       78.16      5.11 o 
   3   2   7      939.28      994.53     21.34 o 
   4   2   7        3.42        1.06      1.47 o 
   5   2   7       79.76       81.44      6.05 o 
   6   2   7       45.49       35.91      5.39 o 
   7   2   7       35.51       24.24      7.81 o 
 -10   3   7       28.31       36.32     14.15 o 
  -9   3   7      227.20      289.25     70.43 o 
  -8   3   7       22.76       13.50      3.32 o 
  -7   3   7      109.10      107.74      5.98 o 
  -6   3   7      603.41      591.58     19.50 o 
  -5   3   7       68.46       82.45      3.25 o 
  -4   3   7       44.00       46.26      8.94 o 
  -3   3   7      387.23      404.20     15.29 o 
  -2   3   7       90.90      105.29      7.48 o 
  -1   3   7      849.12      793.67     20.98 o 
   0   3   7      664.40      706.31     16.89 o 
   1   3   7      667.22      747.33     17.67 o 
   2   3   7      993.32     1016.85     24.15 o 
   3   3   7      331.43      301.10      6.85 o 
   4   3   7      372.17      355.10     11.77 o 
   5   3   7      417.99      424.09      9.29 o 
   6   3   7        6.52        6.83      4.80 o 
   7   3   7       66.99       98.14     14.04 o 
  -9   4   7        4.63        9.59      8.81 o 
  -8   4   7       57.08       54.75      8.73 o 
  -7   4   7       67.39       82.17     13.29 o 
  -6   4   7        0.00        1.86      2.98 o 
  -5   4   7      336.02      347.42     11.33 o 
  -4   4   7      116.65      125.47      3.43 o 
  -3   4   7       82.05       89.77      7.43 o 
  -2   4   7      183.63      146.94      7.51 o 
  -1   4   7        9.35       12.98      2.11 o 
   0   4   7       35.86       30.92      2.42 o 
   1   4   7     1357.87     1268.50     46.27 o 
   2   4   7       15.09       14.47      1.54 o 
   3   4   7      729.70      751.55     16.44 o 
   4   4   7      260.62      265.05      8.79 o 
   5   4   7      117.03      110.45     13.73 o 
   6   4   7       26.51       25.57      7.01 o 
   7   4   7       36.31       29.68      8.13 o 
  -9   5   7      126.56      154.38     12.05 o 
  -8   5   7       13.34        8.86      5.57 o 
  -7   5   7      108.83      146.67     21.24 o 
  -6   5   7      140.25      150.73      6.19 o 
  -5   5   7        0.53        4.23      1.69 o 
  -4   5   7      613.98      592.91     17.09 o 
  -3   5   7      306.49      294.88     15.04 o 
  -2   5   7        7.62        8.45      2.25 o 
  -1   5   7     1136.35     1108.17     40.73 o 
   0   5   7      176.07      173.43      6.96 o 
   1   5   7       98.47      111.97      5.43 o 
   2   5   7      354.06      357.48      7.78 o 
   3   5   7      281.41      277.35      6.65 o 
   4   5   7       58.82       57.97      2.17 o 
   5   5   7      343.04      329.34     13.04 o 
   6   5   7      112.11      110.12     14.28 o 
   7   5   7      459.65      466.36     19.01 o 
  -9   6   7        0.13        2.12      1.40 o 
  -8   6   7        0.09        1.46      1.38 o 
  -7   6   7       15.98       20.88      3.36 o 
  -6   6   7        7.63        4.39      1.43 o 
  -5   6   7        6.59       10.76      1.95 o 
  -4   6   7      125.59      123.64     10.84 o 
  -3   6   7       97.50      113.14     15.11 o 
  -2   6   7     1034.44     1065.73     29.55 o 
  -1   6   7        6.08       11.00      1.23 o 
   0   6   7      418.00      450.56     11.47 o 
   1   6   7      284.68      252.64      6.63 o 
   2   6   7        0.05        0.61      1.56 o 
   3   6   7       74.50       85.67      8.47 o 
   4   6   7        0.12        2.53      1.10 o 
   5   6   7       15.98       13.34      4.05 o 
   6   6   7       60.61       71.72      7.68 o 
   7   6   7        1.51       -3.41      3.41 o 
  -9   7   7       11.37       12.79      3.39 o 
  -8   7   7       11.02        4.95      2.46 o 
  -7   7   7        1.24        1.60      1.56 o 
  -6   7   7       13.03       17.61      2.87 o 
  -5   7   7      172.04      184.62     11.80 o 
  -4   7   7      200.29      199.41      6.07 o 
  -3   7   7      273.97      257.48     25.19 o 
  -2   7   7      140.77      140.15     11.41 o 
  -1   7   7      633.50      595.92     13.82 o 
   0   7   7      554.10      569.93     14.74 o 
   1   7   7      353.72      364.45     11.19 o 
   2   7   7       60.61       64.98      7.58 o 
   3   7   7        0.01        0.94      1.06 o 
   4   7   7       12.91        8.51      2.62 o 
   5   7   7        5.17        2.50      2.35 o 
   6   7   7        4.11        3.83      3.96 o 
  -8   8   7      121.89      102.73     10.26 o 
  -7   8   7        0.39        1.61      4.83 o 
  -6   8   7       86.51       89.95      4.80 o 
  -5   8   7        0.65        1.95      1.33 o 
  -4   8   7        1.74        2.33      5.00 o 
  -3   8   7      112.12      101.36      9.43 o 
  -2   8   7      685.46      693.17     26.88 o 
  -1   8   7        3.70        3.18      0.78 o 
   0   8   7       78.37       81.20      4.62 o 
   1   8   7        4.58        6.93      1.92 o 
   2   8   7      103.61      119.06      6.04 o 
   3   8   7        4.04        6.08      1.49 o 
   4   8   7      211.68      277.08     16.38 o 
   5   8   7        4.41        5.28      2.32 o 
   6   8   7      215.51      228.38     11.45 o 
  -8   9   7       44.06       32.83      9.26 o 
  -7   9   7       20.19       19.33      4.68 o 
  -6   9   7       33.97       35.02      6.09 o 
  -5   9   7        5.03        7.31      1.88 o 
  -4   9   7      346.53      344.79      9.41 o 
  -3   9   7        0.39        4.48      1.80 o 
  -2   9   7        0.41        2.45      1.14 o 
  -1   9   7      172.85      173.42      4.49 o 
   0   9   7      168.48      168.46      4.96 o 
   1   9   7        0.01        0.67      1.01 o 
   2   9   7      124.12      123.86      4.95 o 
   3   9   7        0.97        0.55      1.47 o 
   4   9   7       87.99       74.92     20.62 o 
   5   9   7        3.42        2.56      1.74 o 
   6   9   7        8.75        4.35      3.62 o 
  -7  10   7       18.35       14.33      6.05 o 
  -6  10   7        0.07        0.99      3.55 o 
  -5  10   7        3.27        2.04      1.32 o 
  -4  10   7      306.83      355.61     15.64 o 
  -3  10   7      199.06      196.64      6.41 o 
  -2  10   7     1167.01     1197.22     31.55 o 
  -1  10   7        2.60        3.97      1.67 o 
   0  10   7      328.43      310.44      8.59 o 
   1  10   7       31.57       34.50      4.76 o 
   2  10   7       14.82        6.43      1.59 o 
   3  10   7       20.93       19.99      9.66 o 
   4  10   7       34.07       55.79      7.56 o 
   5  10   7        8.49        4.76      3.23 o 
  -7  11   7       20.62       16.83     10.13 o 
  -6  11   7      287.29      310.15     17.59 o 
  -5  11   7      298.76      309.04     22.46 o 
  -4  11   7      232.29      228.38     15.36 o 
  -3  11   7        2.53        2.49      1.28 o 
  -2  11   7        2.34        3.59      2.94 o 
  -1  11   7       35.04       46.58      7.23 o 
   0  11   7      205.37      203.52      7.28 o 
   1  11   7        5.92        0.55      0.89 o 
   2  11   7       57.88       55.99      9.02 o 
   3  11   7       45.53       41.38     10.90 o 
   4  11   7      167.35      176.55     13.02 o 
  -6  12   7      137.69      133.82     17.34 o 
  -5  12   7        0.01        2.31      3.86 o 
  -4  12   7       64.15       67.86     12.98 o 
  -3  12   7      140.99      146.60      9.72 o 
  -2  12   7      214.37      226.27     19.06 o 
  -1  12   7        0.12        1.17      2.11 o 
   0  12   7        9.07        5.17      3.90 o 
   1  12   7       18.10       15.85      4.60 o 
   2  12   7        0.37        2.91      3.99 o 
   3  12   7       11.58       10.34      3.24 o 
   4  12   7       85.52       97.72     16.17 o 
  -5  13   7        1.68        4.09      2.15 o 
  -4  13   7      220.02      216.16     21.31 o 
  -3  13   7       58.35       67.05      7.13 o 
  -2  13   7        7.26        4.55      2.33 o 
  -1  13   7      183.90      186.96     12.14 o 
   0  13   7       31.97       31.78     13.90 o 
   1  13   7        7.03       11.73      3.51 o 
   2  13   7       73.21       69.92      9.11 o 
   3  13   7        0.03        2.94      1.58 o 
  -4  14   7       13.91       11.04      8.09 o 
  -3  14   7        6.82        8.75      3.26 o 
  -2  14   7       67.89       46.37     19.41 o 
  -1  14   7       13.64        5.03      3.99 o 
   0  14   7       33.10       22.34     10.12 o 
   1  14   7       13.64       14.00      4.70 o 
  -8   0   8       93.07       83.89     30.85 o 
  -6   0   8     2813.61     1991.81     82.80 o 
  -4   0   8      969.00     1035.53     40.49 o 
  -2   0   8     1279.82     1166.07     67.59 o 
   0   0   8       11.49        8.48      2.79 o 
   2   0   8     2144.19     2235.13     66.05 o 
   4   0   8      344.28      352.03     12.44 o 
   6   0   8       41.19       29.35     10.52 o 
  -9   1   8       57.06       34.82     14.51 o 
  -8   1   8      478.63      520.60     50.54 o 
  -7   1   8        8.73        4.04      2.71 o 
  -6   1   8       23.93       17.14      4.62 o 
  -5   1   8      166.06      157.02     17.96 o 
  -4   1   8     1190.67     1183.94     33.01 o 
  -3   1   8      248.89      255.74     10.72 o 
  -2   1   8      202.02      201.02      9.83 o 
  -1   1   8       32.13       30.16      3.88 o 
   0   1   8        7.88       13.25      2.06 o 
   1   1   8      501.55      495.15     12.92 o 
   2   1   8       18.85       15.51      2.16 o 
   3   1   8      549.33      551.18     11.59 o 
   4   1   8      544.60      549.39     13.66 o 
   5   1   8       36.92       34.20      3.59 o 
   6   1   8      358.86      357.60     20.05 o 
   7   1   8       55.66       32.28     10.19 o 
  -9   2   8        0.05        9.19      4.58 o 
  -8   2   8       42.47       56.73     18.16 o 
  -7   2   8      159.65      162.03      6.02 o 
  -6   2   8      728.24      755.33     23.62 o 
  -5   2   8        0.25        2.85      2.88 o 
  -4   2   8       80.35       97.71      8.39 o 
  -3   2   8       29.72       24.42      2.32 o 
  -2   2   8        1.86        1.94      2.43 o 
  -1   2   8     1083.93     1082.96     44.63 o 
   0   2   8     2588.26     2497.72    102.10 o 
   1   2   8       63.07       53.48      5.20 o 
   2   2   8      648.13      629.83     14.60 o 
   3   2   8      429.02      442.10      9.26 o 
   4   2   8      231.72      220.80      6.52 o 
   5   2   8        0.06        2.72      1.68 o 
   6   2   8       67.38       61.31      9.64 o 
   7   2   8       12.32       12.88      4.65 o 
  -9   3   8       46.50       43.22     11.12 o 
  -8   3   8      416.57      427.62     36.62 o 
  -7   3   8      170.49      174.10      7.66 o 
  -6   3   8       54.50       50.00      2.14 o 
  -5   3   8      579.43      569.09     20.84 o 
  -4   3   8        0.03        2.43      4.06 o 
  -2   3   8      254.99      264.41     11.47 o 
  -1   3   8       60.62       68.24      5.39 o 
   0   3   8      354.73      358.09     14.94 o 
   1   3   8      268.34      268.78      7.09 o 
   2   3   8      926.38      882.58     20.30 o 
   3   3   8      158.00      148.88      6.61 o 
   4   3   8       65.50       73.88      5.30 o 
   5   3   8      378.19      380.13     15.45 o 
   6   3   8       93.34       79.30     12.75 o 
   7   3   8       92.03       92.58     24.01 o 
  -9   4   8       12.95       16.24      8.83 o 
  -8   4   8        1.25       -2.43      5.07 o 
  -7   4   8       29.13       27.73      4.24 o 
  -6   4   8       88.39       97.39      7.65 o 
  -5   4   8       90.76      100.20      8.67 o 
  -4   4   8      327.55      336.33     11.37 o 
  -3   4   8      130.31      136.36      4.08 o 
  -2   4   8      143.65      147.03      5.61 o 
  -1   4   8      126.88      115.73      2.23 o 
   0   4   8       20.78       19.89      2.13 o 
   1   4   8        7.52       14.42      1.90 o 
   2   4   8      511.81      537.37     12.67 o 
   3   4   8      599.08      613.45     13.11 o 
   4   4   8      335.64      343.89      7.80 o 
   5   4   8      118.92      114.57      9.08 o 
   6   4   8       17.12       11.53      6.57 o 
   7   4   8       66.37       39.36     11.32 o 
  -9   5   8       14.51        8.92      5.21 o 
  -8   5   8       46.88       46.65      5.23 o 
  -7   5   8      129.45      132.08      7.42 o 
  -6   5   8       84.97       80.65      6.78 o 
  -5   5   8      679.96      674.69     15.67 o 
  -4   5   8        6.88        4.21      1.96 o 
  -3   5   8      106.99      106.84     11.43 o 
  -2   5   8      644.49      686.61     19.18 o 
  -1   5   8       65.51       52.10      4.24 o 
   0   5   8      756.78      812.10     19.26 o 
   1   5   8        9.65       14.44      2.38 o 
   2   5   8        1.40        1.63      1.87 o 
   3   5   8      284.84      274.77     10.01 o 
   4   5   8      238.32      240.98     10.50 o 
   5   5   8       50.84       40.16      6.78 o 
   6   5   8      190.67      176.05     10.73 o 
  -9   6   8      113.83      108.49     43.38 o 
  -8   6   8       12.09        1.68      4.45 o 
  -7   6   8      172.31      178.03     11.96 o 
  -6   6   8       18.48       14.50      3.08 o 
  -5   6   8        4.37        3.76      1.05 o 
  -4   6   8       50.07       50.11      7.61 o 
  -3   6   8      880.92      826.18     23.75 o 
  -2   6   8      427.75      415.10     10.91 o 
  -1   6   8      198.91      229.06      7.23 o 
   0   6   8      233.85      224.43      6.35 o 
   1   6   8      132.79      118.18      4.21 o 
   2   6   8       59.49       52.78      5.36 o 
   3   6   8       12.34       12.47      2.23 o 
   4   6   8       19.67       15.65      2.87 o 
   5   6   8       63.79       62.79      8.89 o 
   6   6   8        7.93        4.21      4.00 o 
  -8   7   8      111.82      129.14      8.92 o 
  -7   7   8      118.96      119.90      6.66 o 
  -6   7   8       34.41       26.89      4.20 o 
  -5   7   8      657.31      668.55     18.74 o 
  -4   7   8       50.78       39.66      5.65 o 
  -3   7   8      622.73      573.01     14.61 o 
  -2   7   8      240.44      214.67      6.05 o 
  -1   7   8      104.65       91.99      4.49 o 
   0   7   8      796.66      766.97     21.81 o 
   1   7   8      380.31      395.32     10.12 o 
   2   7   8      127.48      105.30      6.26 o 
   3   7   8       66.17       52.01      8.45 o 
   4   7   8        2.23       -0.19      2.44 o 
   5   7   8       40.88       31.92      7.78 o 
   6   7   8        2.27        3.98      2.04 o 
  -8   8   8        1.62        4.83      2.25 o 
  -7   8   8       37.65       41.67      4.23 o 
  -6   8   8       27.21       23.24      5.53 o 
  -5   8   8       12.55       15.30      3.24 o 
  -4   8   8       34.14       33.30      5.44 o 
  -3   8   8      852.71      905.43     31.48 o 
  -2   8   8      215.49      206.86     14.18 o 
  -1   8   8     2194.56     2172.63     35.17 o 
   0   8   8        1.92        2.40      1.41 o 
   1   8   8        3.46        5.93      1.24 o 
   2   8   8      142.06      137.29      6.15 o 
   3   8   8       39.07       39.00      7.26 o 
   4   8   8       42.05       38.62      8.22 o 
   5   8   8       84.03      100.59      9.15 o 
  -8   9   8        4.02        6.23      4.56 o 
  -7   9   8       62.99       61.94     11.73 o 
  -6   9   8        3.23        4.17      1.76 o 
  -5   9   8      188.38      193.87      8.60 o 
  -4   9   8       95.26       89.26     12.95 o 
  -3   9   8      316.05      269.03     10.23 o 
  -2   9   8      164.00      151.32      8.22 o 
  -1   9   8      116.63      107.34      3.56 o 
   0   9   8      420.23      367.34     10.25 o 
   1   9   8      554.55      547.60     17.90 o 
   2   9   8      241.77      222.35      9.91 o 
   3   9   8       34.72       31.95      6.16 o 
   4   9   8        3.01        6.29      4.37 o 
   5   9   8       41.58       43.84     13.19 o 
  -7  10   8      213.09      200.97     26.29 o 
  -6  10   8       68.24       84.36      6.20 o 
  -5  10   8       44.39       31.77      4.93 o 
  -4  10   8       32.56       26.30      5.10 o 
  -3  10   8      247.16      269.60     12.03 o 
  -2  10   8       12.98        9.07      3.37 o 
  -1  10   8      283.94      281.72     11.78 o 
   0  10   8       30.19       22.70      5.17 o 
   1  10   8        6.41       11.82      2.17 o 
   2  10   8        0.79        3.13      2.81 o 
   3  10   8      491.60      543.89     26.46 o 
   4  10   8       78.67       79.76     11.50 o 
  -6  11   8       67.04       59.20      4.68 o 
  -5  11   8      123.87      136.73      8.51 o 
  -4  11   8        0.26       -0.35      2.31 o 
  -3  11   8       26.10       20.94      6.37 o 
  -2  11   8       71.80       83.50      9.95 o 
  -1  11   8      180.99      185.40     16.08 o 
   0  11   8        8.94       18.94      6.99 o 
   1  11   8      203.24      205.56     10.22 o 
   2  11   8       38.24       37.86      4.99 o 
   3  11   8       21.51       14.80      4.01 o 
   4  11   8        4.25        4.54      3.07 o 
  -5  12   8       32.74       42.36      6.49 o 
  -4  12   8        4.79        3.45      2.94 o 
  -3  12   8      292.01      289.27     18.61 o 
  -2  12   8       14.36       18.97      5.61 o 
  -1  12   8       85.26       68.64     10.04 o 
   0  12   8       66.57       66.01      9.88 o 
   1  12   8        8.53        7.63      6.34 o 
   2  12   8        0.96        0.10      1.71 o 
   3  12   8        0.02        0.25      1.22 o 
  -4  13   8        8.44        7.31      3.23 o 
  -3  13   8        8.80        9.16      3.47 o 
  -2  13   8       14.27       14.79      5.31 o 
  -1  13   8      137.37      162.69     11.29 o 
   0  13   8       17.15       19.07      5.38 o 
   1  13   8        2.02        3.51      3.99 o 
   2  13   8        0.51        0.09      1.48 o 
  -2  14   8       41.23       26.68     10.52 o 
  -1  14   8        8.30        6.53      5.50 o 
  -9   0   9      378.81      359.86     26.06 o 
  -7   0   9       25.56       20.01     11.11 o 
  -5   0   9      236.28      246.74     14.02 o 
  -3   0   9      520.20      563.02     20.70 o 
  -1   0   9     1124.51     1181.68     47.32 o 
   1   0   9     2761.39     2754.83    101.41 o 
   3   0   9      312.31      340.66     12.40 o 
   5   0   9      233.48      249.89     12.45 o 
  -9   1   9        0.08        7.61      4.07 o 
  -8   1   9       85.81       68.25     13.81 o 
  -7   1   9       70.50       55.98     13.57 o 
  -6   1   9      561.71      588.58     26.16 o 
  -5   1   9      582.07      580.15     35.32 o 
  -4   1   9       26.40       17.61      5.56 o 
  -3   1   9      871.56      823.95     21.76 o 
  -2   1   9     1330.74     1330.75     36.65 o 
  -1   1   9      496.41      523.41     15.10 o 
   0   1   9      331.89      334.15      8.74 o 
   1   1   9      514.80      599.11     12.91 o 
   2   1   9       40.16       39.54      4.97 o 
   3   1   9      116.03      102.64      4.15 o 
   4   1   9        1.27        3.14      1.20 o 
   5   1   9      170.75      164.50      8.15 o 
   6   1   9        2.11        5.56      2.95 o 
  -9   2   9       18.78       16.66      5.76 o 
  -8   2   9        4.22        5.87      3.46 o 
  -7   2   9      123.59      102.27     16.15 o 
  -6   2   9      106.88      140.97     13.79 o 
  -5   2   9      300.71      290.63     19.94 o 
  -4   2   9       45.61       45.35     11.30 o 
  -3   2   9     1066.20     1128.18     33.49 o 
  -2   2   9      354.43      347.04     10.39 o 
  -1   2   9      140.32      154.19      4.19 o 
   0   2   9      772.07      772.96     20.28 o 
   1   2   9       20.52       13.65      1.94 o 
   2   2   9        3.84        4.55      1.34 o 
   3   2   9     1510.99     1576.48     44.50 o 
   4   2   9      144.47      137.36      6.19 o 
   5   2   9        9.20        5.21      3.62 o 
   6   2   9      105.38       78.80     10.14 o 
  -9   3   9        8.75       18.03      8.28 o 
  -8   3   9      133.64      135.57     24.94 o 
  -7   3   9       23.22       19.22      5.07 o 
  -6   3   9       14.46       12.17      3.75 o 
  -5   3   9      145.69      142.48     18.08 o 
  -4   3   9     1485.54     1363.77     38.80 o 
  -3   3   9      187.54      196.74     12.78 o 
  -2   3   9      161.04      147.72     11.57 o 
  -1   3   9      551.93      580.65     15.57 o 
   0   3   9       32.53       30.57      3.86 o 
   1   3   9      761.03      842.04     18.51 o 
   2   3   9     1758.99     1775.43     34.93 o 
   3   3   9        7.16        4.18      1.17 o 
   4   3   9      479.26      461.18     15.52 o 
   5   3   9      455.82      476.45     19.82 o 
   6   3   9      150.63      159.66     24.70 o 
  -9   4   9       22.59       12.14      5.87 o 
  -8   4   9       77.50       63.61     16.13 o 
  -7   4   9      180.66      218.05     16.92 o 
  -6   4   9      108.11       88.80     13.73 o 
  -5   4   9        9.00       14.67      3.35 o 
  -4   4   9       90.28      109.67     11.06 o 
  -3   4   9       97.54      100.54      5.86 o 
  -2   4   9      466.20      432.83     14.47 o 
  -1   4   9       61.39       72.92      5.81 o 
   0   4   9      101.20       92.49      4.48 o 
   1   4   9     1720.37     1606.58     29.57 o 
   2   4   9      234.80      206.26      6.62 o 
   3   4   9      292.58      307.13     10.44 o 
   4   4   9      883.57      892.43     37.70 o 
   5   4   9      388.19      389.24     16.75 o 
   6   4   9      225.21      227.26     23.97 o 
  -9   5   9      375.59      425.41     76.09 o 
  -8   5   9       27.66       11.35      5.83 o 
  -7   5   9      122.34      116.94      9.55 o 
  -6   5   9      399.06      443.99     17.07 o 
  -5   5   9      234.20      204.92      7.27 o 
  -4   5   9      284.29      268.13      8.88 o 
  -3   5   9        1.91       -0.46      1.78 o 
  -2   5   9      757.30      683.49     16.86 o 
  -1   5   9     1851.32     1777.57     43.04 o 
   0   5   9       87.95       95.01      5.83 o 
   1   5   9       85.63      108.63     11.23 o 
   2   5   9      251.37      216.76      7.20 o 
   3   5   9      145.38      138.56      4.87 o 
   4   5   9      167.89      165.22     11.37 o 
   5   5   9       78.13       83.14      6.66 o 
   6   5   9      240.86      261.29     29.35 o 
  -8   6   9       41.09       34.27      8.33 o 
  -7   6   9      273.42      289.01     13.83 o 
  -6   6   9       18.93       15.11      4.54 o 
  -5   6   9      142.99      121.66     13.39 o 
  -4   6   9        0.62       -0.03      2.24 o 
  -3   6   9      122.87      142.00      4.40 o 
  -2   6   9      196.16      211.92      5.97 o 
  -1   6   9        3.15        3.66      1.54 o 
   0   6   9      832.82      741.86     18.29 o 
   1   6   9      165.70      140.18     11.83 o 
   2   6   9        2.04        1.25      1.61 o 
   3   6   9       75.92       72.21      5.58 o 
   4   6   9       49.90       55.55      7.06 o 
   5   6   9        2.63        4.87      1.78 o 
  -8   7   9       12.44       13.74      3.52 o 
  -7   7   9        8.86        6.78      3.09 o 
  -6   7   9        0.78        4.32      3.47 o 
  -5   7   9       37.49       29.13      5.58 o 
  -4   7   9      221.24      223.37     15.81 o 
  -3   7   9      776.93      687.09     23.85 o 
  -2   7   9       88.40       67.70      3.12 o 
  -1   7   9      212.09      245.18      7.81 o 
   0   7   9       11.79       15.01      2.70 o 
   1   7   9      146.33      151.26      4.88 o 
   2   7   9      271.37      277.44      8.11 o 
   3   7   9        8.35        9.15      4.97 o 
   4   7   9       50.49       35.30      6.42 o 
   5   7   9       70.51       47.83     11.77 o 
  -7   8   9       30.97       22.72      6.05 o 
  -6   8   9      161.70      160.51      9.01 o 
  -5   8   9       90.62       79.83      9.57 o 
  -4   8   9        7.40        4.96      2.36 o 
  -3   8   9        3.57        4.25      2.14 o 
  -2   8   9       99.17      107.98      5.31 o 
  -1   8   9        2.92        1.24      0.79 o 
   0   8   9       53.24       75.73     11.14 o 
   1   8   9       18.91       20.46      4.25 o 
   2   8   9      152.76      146.27      8.95 o 
   3   8   9        0.64        0.50      2.12 o 
   4   8   9      106.33      113.52      9.00 o 
   5   8   9        2.15        1.87      3.38 o 
  -7   9   9       92.11       73.00     12.43 o 
  -6   9   9       77.00       87.86     10.90 o 
  -5   9   9       12.39        7.72      3.16 o 
  -4   9   9       69.44       61.60     10.37 o 
  -3   9   9        7.94        7.61      2.80 o 
  -2   9   9       68.90       66.95     12.63 o 
  -1   9   9       39.55       27.80      7.64 o 
   0   9   9        5.94        2.12      1.74 o 
   1   9   9       23.47       22.04      6.30 o 
   2   9   9        8.20        8.80      2.43 o 
   3   9   9        2.20        3.17      1.85 o 
   4   9   9      452.57      509.40     24.23 o 
  -6  10   9      121.85      138.13      6.82 o 
  -5  10   9        0.02        1.31      3.35 o 
  -4  10   9       53.53       64.42      8.29 o 
  -3  10   9       17.49       20.93      4.51 o 
  -2  10   9      156.51      174.06     15.83 o 
  -1  10   9        1.48        2.85      2.27 o 
   0  10   9      244.40      247.27     21.21 o 
   1  10   9        1.39        2.52      1.31 o 
   2  10   9      289.50      294.56     15.03 o 
   3  10   9        0.00        3.00      1.72 o 
  -6  11   9        1.07        8.39      6.16 o 
  -5  11   9        7.67        6.79      3.44 o 
  -4  11   9      255.31      292.92     19.48 o 
  -3  11   9        4.58       10.35      5.99 o 
  -2  11   9        9.31        3.33      2.83 o 
  -1  11   9        2.52        1.37      1.96 o 
   0  11   9       33.97       35.69      8.82 o 
   1  11   9       42.32       31.01      9.95 o 
   2  11   9      141.58      164.69      7.34 o 
   3  11   9       34.35       24.22      9.62 o 
  -5  12   9       24.53       34.70     14.20 o 
  -4  12   9       83.93       71.88     10.47 o 
  -3  12   9       14.97        5.81      4.19 o 
  -2  12   9       53.60       40.36     13.56 o 
  -1  12   9      106.94      117.32      9.75 o 
   0  12   9      154.63      151.67     10.17 o 
   1  12   9       16.08       15.79      5.18 o 
   2  12   9       75.96       36.62     13.95 o 
  -3  13   9      148.45      191.21     25.01 o 
  -2  13   9      184.64      211.03     26.98 o 
  -1  13   9       17.62       21.33      8.52 o 
   0  13   9       52.18       71.23     20.49 o 
  -8   0  10      161.59      157.46     15.14 o 
  -6   0  10     1031.53     1151.52     64.10 o 
  -4   0  10     3681.06     3899.08     23.76 o 
  -2   0  10      578.87      674.35     33.92 o 
   0   0  10     1246.84     1270.36     31.21 o 
   2   0  10      112.11      119.62     10.21 o 
   4   0  10      340.20      343.63     16.95 o 
  -9   1  10       16.02        8.47      3.73 o 
  -8   1  10      369.09      367.10     26.82 o 
  -7   1  10      251.37      247.10     22.70 o 
  -6   1  10      152.66      152.07     22.90 o 
  -5   1  10       72.49       64.77     14.01 o 
  -4   1  10     1113.70     1129.16     34.95 o 
  -3   1  10       21.46       21.56      4.19 o 
  -2   1  10     2109.85     2217.70     53.69 o 
  -1   1  10      406.01      411.70     10.91 o 
   0   1  10        6.68        6.65      1.68 o 
   1   1  10      146.57      143.22      4.29 o 
   2   1  10       35.71       26.09      2.95 o 
   3   1  10        0.01        0.08      2.65 o 
   4   1  10        0.24        2.38      1.15 o 
   5   1  10       52.79       44.84      8.40 o 
  -8   2  10       45.63       36.78     11.30 o 
  -7   2  10      217.67      240.59     20.88 o 
  -6   2  10     1242.94     1126.10     59.09 o 
  -5   2  10      337.95      311.10     22.19 o 
  -4   2  10       48.89       52.37      9.58 o 
  -3   2  10      167.62      147.83      9.66 o 
  -2   2  10       12.86       12.85      2.75 o 
  -1   2  10      344.44      354.06      9.75 o 
   0   2  10     1491.19     1476.27     30.57 o 
   1   2  10      222.07      224.98      7.21 o 
   2   2  10      526.33      531.78     10.17 o 
   3   2  10      189.53      192.28      7.27 o 
   4   2  10      201.14      197.53      8.55 o 
   5   2  10       24.12       20.70      4.43 o 
  -8   3  10      655.10      643.57     46.35 o 
  -7   3  10       20.00       16.04      5.52 o 
  -6   3  10        1.32       13.07      4.54 o 
  -5   3  10     1026.52     1029.62     55.07 o 
  -4   3  10       26.97       17.62      4.27 o 
  -3   3  10      139.34      143.90      4.81 o 
  -2   3  10      196.46      220.43      7.35 o 
  -1   3  10       29.44       30.60      4.35 o 
   0   3  10      418.69      445.97     10.08 o 
   1   3  10      325.01      331.47      9.04 o 
   2   3  10       92.06       87.47      8.28 o 
   3   3  10      213.85      199.45      7.12 o 
   4   3  10        5.44        3.69      2.25 o 
   5   3  10        0.38        1.56      2.32 o 
  -8   4  10       94.91       92.81     17.81 o 
  -7   4  10      480.61      458.04     22.45 o 
  -6   4  10        1.28       -1.15      2.71 o 
  -5   4  10        6.44        8.85      3.06 o 
  -4   4  10      219.05      219.91      8.99 o 
  -3   4  10       14.82       10.63      2.60 o 
  -2   4  10      292.43      293.99      6.80 o 
  -1   4  10        1.91        1.76      0.83 o 
   0   4  10        0.44        2.73      1.14 o 
   1   4  10       22.92       12.48      2.31 o 
   2   4  10       44.53       44.30      6.50 o 
   3   4  10       46.50       47.21      5.66 o 
   4   4  10        5.05       -1.34      2.24 o 
   5   4  10       76.56       60.01      5.52 o 
  -8   5  10       21.66       19.97      5.26 o 
  -7   5  10       43.39       37.16      7.88 o 
  -6   5  10       38.28       27.18      6.32 o 
  -5   5  10      399.70      375.84     14.58 o 
  -4   5  10       98.25      107.52      9.07 o 
  -3   5  10      154.48      149.65      6.70 o 
  -2   5  10       69.31       83.72      5.02 o 
  -1   5  10       17.44        7.87      1.54 o 
   0   5  10      278.31      315.04     10.34 o 
   1   5  10        2.03        3.11      1.76 o 
   2   5  10       47.13       48.90      6.11 o 
   3   5  10       14.81       10.28      5.46 o 
   4   5  10        9.58       12.30      2.97 o 
   5   5  10       97.08       82.60     10.07 o 
  -8   6  10       21.26       11.82      5.12 o 
  -7   6  10       71.18       74.84     14.15 o 
  -6   6  10        7.01        8.30      2.98 o 
  -5   6  10       39.98       23.11      4.30 o 
  -4   6  10       21.61       16.62      3.68 o 
  -3   6  10      366.90      320.23      9.88 o 
  -2   6  10      342.24      339.64     10.47 o 
  -1   6  10       35.43       46.96      4.04 o 
   0   6  10       26.23       25.34      4.39 o 
   1   6  10       36.56       50.05      7.58 o 
   2   6  10       29.02       24.67      4.16 o 
   3   6  10        4.36        2.28      1.82 o 
   4   6  10       19.70       19.11      4.94 o 
  -7   7  10      163.33      190.56      9.05 o 
  -6   7  10        2.43        2.91      2.62 o 
  -5   7  10      438.34      416.01     29.50 o 
  -4   7  10      126.46      104.92      6.15 o 
  -3   7  10      104.38       81.74     11.30 o 
  -2   7  10        6.87        1.23      2.98 o 
  -1   7  10        1.27        2.08      2.07 o 
   0   7  10      397.66      366.53     11.99 o 
   1   7  10       16.48       14.41      2.89 o 
   2   7  10       10.43       10.33      2.89 o 
   3   7  10      249.93      235.72     12.73 o 
   4   7  10        0.27        1.09      1.56 o 
  -7   8  10       89.69       60.31     15.99 o 
  -6   8  10        0.58        1.60      1.97 o 
  -5   8  10      142.33      139.66      8.24 o 
  -4   8  10        2.10        4.34      2.85 o 
  -3   8  10      107.03      110.74      9.52 o 
  -2   8  10      269.95      255.77     15.41 o 
  -1   8  10      392.08      380.26     20.28 o 
   0   8  10       24.97       19.50      6.29 o 
   1   8  10      171.75      170.55     12.62 o 
   2   8  10        2.10        3.23      2.03 o 
   3   8  10       63.78       72.92      8.63 o 
   4   8  10       18.22       19.10      5.03 o 
  -6   9  10        2.18       -0.91      3.42 o 
  -5   9  10       31.33       19.92      5.50 o 
  -4   9  10        0.61        0.75      1.87 o 
  -3   9  10       15.82       12.45      4.71 o 
  -2   9  10       19.89        8.86      6.79 o 
  -1   9  10        5.52        4.25      3.87 o 
   0   9  10       26.78       14.49      4.50 o 
   1   9  10      331.35      300.48     19.17 o 
   2   9  10        0.78        0.92      1.90 o 
   3   9  10      123.73      124.84     13.21 o 
  -6  10  10       29.56       12.83     11.10 o 
  -5  10  10        8.39       12.01      4.58 o 
  -4  10  10       61.75       46.64     11.87 o 
  -3  10  10      101.42      107.35      7.41 o 
  -2  10  10        6.92        8.10      4.30 o 
  -1  10  10      155.24      168.22     11.22 o 
   0  10  10        0.07        1.83      1.86 o 
   1  10  10       59.63       33.79     11.08 o 
   2  10  10      111.82      145.73     12.77 o 
  -5  11  10      211.20      257.04     46.50 o 
  -4  11  10        1.50        2.54      2.49 o 
  -3  11  10        0.97        2.10      2.73 o 
  -2  11  10        0.05        0.03      2.04 o 
  -1  11  10      105.97      108.39      9.35 o 
   0  11  10      277.05      352.24     18.06 o 
   1  11  10      112.26      136.54     18.14 o 
  -3  12  10      458.26      573.12     72.20 o 
  -2  12  10       75.74       84.51     11.14 o 
  -1  12  10       84.97       86.64     24.34 o 
   0  12  10        6.38        7.59      3.37 o 
  -7   0  11       89.23       73.59     19.40 o 
  -5   0  11        2.08       -2.68      5.37 o 
  -3   0  11      378.65      417.64     19.86 o 
  -1   0  11        8.02       10.07      2.38 o 
   1   0  11      254.92      239.93      9.21 o 
   3   0  11      395.34      418.41     21.15 o 
  -8   1  11       50.08       20.53      7.03 o 
  -7   1  11       21.32       19.38      5.30 o 
  -6   1  11      199.12      180.11     17.02 o 
  -5   1  11      186.18      173.82     11.89 o 
  -4   1  11      128.42      128.53      6.88 o 
  -3   1  11        1.39        3.01      2.57 o 
  -2   1  11       72.72       74.09      8.26 o 
  -1   1  11      418.62      434.14     10.64 o 
   0   1  11       13.77       14.16      2.45 o 
   1   1  11      110.07      130.41      7.40 o 
   2   1  11        0.01       -0.62      1.49 o 
   3   1  11       14.77        9.59      2.35 o 
   4   1  11        4.53        4.75      1.26 o 
  -8   2  11        5.10        5.01      3.74 o 
  -7   2  11        2.41        7.39      3.74 o 
  -6   2  11        6.74       -0.02      9.13 o 
  -5   2  11      189.14      225.20     14.55 o 
  -4   2  11       20.28       21.51      4.69 o 
  -3   2  11      733.90      780.77     20.36 o 
  -2   2  11       31.53       24.70      3.63 o 
  -1   2  11      113.23      107.61      4.09 o 
   0   2  11       32.84       31.19      3.86 o 
   1   2  11      182.84      171.97      6.25 o 
   2   2  11       14.52       11.97      5.72 o 
   3   2  11       92.57       84.41      7.78 o 
   4   2  11        8.46        3.96      1.67 o 
  -8   3  11       71.76       47.88     15.42 o 
  -7   3  11        7.08        6.28      4.53 o 
  -6   3  11       48.77       48.41     13.71 o 
  -5   3  11      112.77      125.79      8.09 o 
  -4   3  11      148.44      142.17     10.35 o 
  -3   3  11      103.71      135.73      8.77 o 
  -2   3  11       13.59       12.26      4.39 o 
  -1   3  11      810.69      847.40     18.94 o 
   0   3  11       40.66       29.23      5.09 o 
   1   3  11      170.93      190.76      8.44 o 
   2   3  11      235.70      235.26     12.65 o 
   3   3  11        0.00        2.98      1.51 o 
   4   3  11      225.09      233.03      9.42 o 
  -8   4  11        1.00        2.46      2.16 o 
  -7   4  11        2.95        5.06      2.52 o 
  -6   4  11       34.44       30.11      7.32 o 
  -5   4  11       34.87       32.16      7.49 o 
  -4   4  11        7.05        5.28      2.47 o 
  -3   4  11      338.45      367.28     12.27 o 
  -2   4  11       52.73       42.84      8.87 o 
  -1   4  11       32.08       36.82      4.88 o 
   0   4  11       52.31       51.18      9.54 o 
   1   4  11      377.26      341.71     13.18 o 
   2   4  11       28.11       26.91      3.54 o 
   3   4  11      366.49      359.30     13.73 o 
   4   4  11       48.98       30.16      5.92 o 
  -7   5  11      192.53      185.95      9.01 o 
  -6   5  11       62.43       56.01     11.02 o 
  -5   5  11        0.04       -0.30      2.68 o 
  -4   5  11      439.27      451.06     19.50 o 
  -3   5  11       83.78       95.21      6.13 o 
  -2   5  11      296.52      275.31     10.75 o 
  -1   5  11      739.46      744.36     29.41 o 
   0   5  11       34.91       28.36      5.82 o 
   1   5  11      139.71      145.97      9.21 o 
   2   5  11       78.39       66.35      6.91 o 
   3   5  11       22.87       11.04      3.90 o 
   4   5  11       49.82       33.49      7.80 o 
  -7   6  11       56.64       47.71     12.32 o 
  -6   6  11       70.69       52.86     12.57 o 
  -5   6  11      193.87      188.22     10.61 o 
  -4   6  11       52.35       39.79      8.22 o 
  -3   6  11      123.99      116.18      6.70 o 
  -2   6  11        5.25        6.37      2.25 o 
  -1   6  11       59.29       52.65     10.42 o 
   0   6  11      212.99      196.82     18.85 o 
   1   6  11      165.23      148.66      6.89 o 
   2   6  11       26.35       22.36      4.85 o 
   3   6  11        0.07        2.37      1.81 o 
  -6   7  11       43.85       59.94      4.91 o 
  -5   7  11       56.56       58.69     11.33 o 
  -4   7  11       49.81       33.93      8.26 o 
  -3   7  11       53.95       33.47      7.79 o 
  -2   7  11      268.90      255.44     21.60 o 
  -1   7  11      181.43      165.54     14.30 o 
   0   7  11        9.86        6.34      3.51 o 
   1   7  11        0.02        1.63      1.64 o 
   2   7  11      294.54      302.52     16.48 o 
   3   7  11        8.66        6.62      2.01 o 
  -6   8  11      236.05      253.09     26.33 o 
  -5   8  11       35.51       22.35      6.77 o 
  -4   8  11        8.34        4.22      2.88 o 
  -3   8  11      152.18      162.40     10.68 o 
  -2   8  11       63.59       71.11      8.58 o 
  -1   8  11       51.24       28.87      7.61 o 
   0   8  11      444.52      497.64     29.65 o 
   1   8  11        3.68        2.33      2.78 o 
   2   8  11       55.13       62.94      5.91 o 
  -5   9  11       86.81      102.54     13.56 o 
  -4   9  11      294.36      304.51     20.34 o 
  -3   9  11        2.11        2.93      2.06 o 
  -2   9  11       84.17       61.62     22.36 o 
  -1   9  11        4.48        3.34      1.86 o 
   0   9  11        2.36        1.84      2.27 o 
   1   9  11       11.28       13.71      3.72 o 
   2   9  11      201.51      216.53     29.14 o 
  -4  10  11        0.78        2.22      1.95 o 
  -3  10  11        3.71        6.98      3.36 o 
  -2  10  11      286.91      301.98     14.85 o 
  -1  10  11       10.75        6.10      2.82 o 
   0  10  11      255.16      274.67     34.98 o 
   1  10  11        6.05       14.56      4.45 o 
  -2  11  11       29.78       22.87      7.20 o 
  -1  11  11        0.22        1.24      2.57 o 
  -6   0  12      173.56      195.64     17.60 o 
  -4   0  12     1113.67     1248.79    443.13 o 
  -2   0  12      546.43      581.71     25.53 o 
   0   0  12        0.88        3.38      2.55 o 
   2   0  12       92.71       88.53      6.20 o 
  -7   1  12       75.77       56.24     13.92 o 
  -6   1  12      108.02      118.76      8.54 o 
  -5   1  12        0.02        0.84      2.07 o 
  -4   1  12        3.88        1.77      9.83 o 
  -3   1  12        0.87       -0.36      2.25 o 
  -2   1  12      493.06      526.76     19.55 o 
  -1   1  12       15.98       13.46      2.26 o 
   0   1  12      469.44      505.28     24.21 o 
   1   1  12       13.25        9.38      2.64 o 
   2   1  12      240.97      256.74     10.27 o 
   3   1  12       82.74       89.78      6.60 o 
  -7   2  12       12.03        8.95      3.86 o 
  -6   2  12        6.60        6.38      3.64 o 
  -5   2  12       79.92       77.70     17.35 o 
  -4   2  12      310.72      346.31     23.74 o 
  -3   2  12       10.81        7.43      3.00 o 
  -2   2  12      166.36      160.09      8.32 o 
  -1   2  12        0.11       -1.77      1.77 o 
   0   2  12       59.67       55.07      5.97 o 
   1   2  12        0.06        0.97      1.57 o 
   2   2  12      273.66      271.14     11.27 o 
   3   2  12       19.81       14.04      3.06 o 
  -7   3  12        3.84        3.72      2.02 o 
  -6   3  12      109.91      129.42      8.78 o 
  -5   3  12      101.39      112.85      8.24 o 
  -4   3  12       18.04        8.92      5.53 o 
  -3   3  12      279.26      270.78     18.63 o 
  -2   3  12      236.11      256.60     11.50 o 
  -1   3  12       49.87       40.63      7.87 o 
   0   3  12      237.06      240.63     14.68 o 
   1   3  12       17.83       19.90      3.43 o 
   2   3  12       88.19       85.73      5.20 o 
   3   3  12       11.02        8.64      2.14 o 
  -7   4  12       57.44       36.82      9.00 o 
  -6   4  12       52.87       41.50     11.20 o 
  -5   4  12       77.34       48.74      8.36 o 
  -4   4  12      236.61      270.66     13.39 o 
  -3   4  12        1.52        4.65      3.19 o 
  -2   4  12      222.26      202.97     14.16 o 
  -1   4  12       29.32       26.25     11.46 o 
   0   4  12        3.55        1.70      1.29 o 
   1   4  12        1.20        3.00      1.76 o 
   2   4  12        0.06        2.94      1.56 o 
   3   4  12       19.41       17.92      3.80 o 
  -7   5  12        0.56        5.21      3.47 o 
  -6   5  12       99.33      126.82     11.15 o 
  -5   5  12      136.14      149.71     13.57 o 
  -4   5  12       13.24       11.29      4.80 o 
  -3   5  12       89.79       91.11     10.64 o 
  -2   5  12       31.57       37.16      9.34 o 
  -1   5  12        7.62        9.45      3.42 o 
   0   5  12      117.46      122.79      6.96 o 
   1   5  12      101.03      100.37      6.75 o 
   2   5  12       17.92       11.99      2.32 o 
   3   5  12      339.69      356.86     36.87 o 
  -6   6  12        7.97        8.00      2.45 o 
  -5   6  12        0.41        1.65      1.75 o 
  -4   6  12        5.41        5.46      2.74 o 
  -3   6  12       44.89       42.80     10.62 o 
  -2   6  12       25.60       17.30      5.78 o 
  -1   6  12      170.85      215.35     13.59 o 
   0   6  12        1.04        0.00      3.20 o 
   1   6  12      158.33      179.48     10.11 o 
   2   6  12      193.89      231.60     24.09 o 
  -6   7  12       19.96       17.85      8.96 o 
  -5   7  12      127.53      127.99      7.32 o 
  -4   7  12        0.32        3.48      3.13 o 
  -3   7  12       51.40       38.57     11.31 o 
  -2   7  12       65.07       61.30     17.55 o 
  -1   7  12       90.63       92.58     12.37 o 
   0   7  12      120.63      126.52      9.58 o 
   1   7  12      151.87      171.21      7.31 o 
   2   7  12        2.14        5.06      1.84 o 
  -5   8  12        0.59        0.95      2.20 o 
  -4   8  12       41.10       46.40      8.14 o 
  -3   8  12       12.43       10.78      3.63 o 
  -2   8  12        4.41        4.69      2.88 o 
  -1   8  12       81.83       98.04     11.47 o 
   0   8  12       44.03       59.41      9.69 o 
   1   8  12      213.04      254.94     32.54 o 
  -4   9  12       19.27       21.35      8.17 o 
  -3   9  12       42.87       33.67     12.63 o 
  -2   9  12       21.04       21.46      5.80 o 
  -1   9  12       13.20       13.74      4.22 o 
   0   9  12        9.80       13.80      9.27 o 
  -5   0  13      375.06      405.06     37.93 o 
  -3   0  13      304.21      291.96     17.87 o 
  -1   0  13      114.46      110.78      8.79 o 
   1   0  13      451.37      478.02     25.60 o 
  -6   1  13        2.13        3.12      2.80 o 
  -5   1  13       55.78       35.77     13.48 o 
  -4   1  13      164.93      172.54     10.05 o 
  -3   1  13      355.03      421.50     20.77 o 
  -2   1  13       53.41       55.27      6.40 o 
  -1   1  13      516.11      531.12     20.08 o 
   0   1  13        2.25        2.71      1.79 o 
   1   1  13        8.16       10.71      2.25 o 
   2   1  13        1.16        2.25      1.22 o 
  -6   2  13       57.72       41.31     13.25 o 
  -5   2  13      325.47      376.17     20.42 o 
  -4   2  13      119.31      132.30     10.70 o 
  -3   2  13      638.61      686.39     23.27 o 
  -2   2  13       76.53       75.62      8.47 o 
  -1   2  13       43.22       50.39      6.58 o 
   0   2  13        5.63        6.20      2.57 o 
   1   2  13        0.14        1.31      2.32 o 
   2   2  13       40.45       31.96      6.07 o 
  -6   3  13       38.79       24.64     10.25 o 
  -5   3  13        5.57        9.61      2.97 o 
  -4   3  13       92.23       96.58      7.01 o 
  -3   3  13      152.50      188.04     19.80 o 
  -2   3  13      120.53      152.30      9.01 o 
  -1   3  13       65.48       39.36      7.70 o 
   0   3  13      162.55      177.29     10.02 o 
   1   3  13      108.06      121.02      9.82 o 
   2   3  13        2.39        2.65      1.85 o 
  -6   4  13       81.63       71.40     15.85 o 
  -5   4  13      256.83      291.07     11.99 o 
  -4   4  13       42.37       34.53     10.67 o 
  -3   4  13       31.27       45.59     10.58 o 
  -2   4  13        0.91        1.49      2.19 o 
  -1   4  13       41.62       32.21      8.00 o 
   0   4  13       20.00       13.25      6.93 o 
   1   4  13        4.09        4.32      2.38 o 
  -5   5  13        0.33        3.45      2.72 o 
  -4   5  13       73.12       73.37      8.34 o 
  -3   5  13       37.90       39.04     19.50 o 
  -2   5  13       32.65       17.70      7.32 o 
  -1   5  13        9.85       11.50      4.82 o 
   0   5  13      174.00      194.97      8.77 o 
   1   5  13      103.75       94.76     10.66 o 
  -5   6  13        3.65       -0.07      1.77 o 
  -4   6  13       21.13       20.15      6.79 o 
  -3   6  13       93.87       90.77     13.27 o 
  -2   6  13       36.11       21.25      6.84 o 
  -1   6  13        0.92        1.35      2.46 o 
   0   6  13        4.64        4.11      1.73 o 
  -4   7  13        4.73        8.03      3.46 o 
  -3   7  13       64.19       45.34     13.35 o 
  -2   7  13       45.07       30.06     11.80 o 
  -1   7  13       51.28       60.47     15.21 o 
  -4   0  14      411.11      423.46     53.38 o 
  -2   0  14      635.47      643.90     10.73 o 
   0   0  14      256.03      326.09     58.31 o 
  -5   1  14        8.17        9.11      3.53 o 
  -4   1  14       95.52       69.84     11.30 o 
  -3   1  14        7.04        7.72      2.96 o 
  -2   1  14       18.13        5.74      2.41 o 
  -1   1  14       33.63       28.38      7.11 o 
   0   1  14      206.99      211.76     22.24 o 
  -4   2  14      316.41      344.65     35.58 o 
  -3   2  14       20.97       18.83      3.86 o 
  -2   2  14      251.84      237.32      9.12 o 
  -1   2  14        3.15        4.69      2.32 o 
   0   2  14       45.06       41.08      8.55 o 
  -4   3  14      192.92      194.99     20.37 o 
  -3   3  14        4.92        7.71      3.23 o 
  -2   3  14       99.28       89.89     11.46 o 
  -1   3  14        1.10        4.22      1.47 o 
  -3   4  14        0.58        0.06      3.68 o 
  -2   4  14      385.57      411.12     52.30 o 
  -1   4  14      141.46      156.69     30.69 o 
                                                 
